# Supplementary material for: Hydrogen bonding in 1-carb­oxy­propanaminium nitrate
Source: Acta Crystallogr Sect E Struct Rep Online. 2012 Apr 4;68(Pt 5):o1307–8. doi: 10.1107/S1600536812013682 (PMC3344452; doi:10.1107/S1600536812013682)
Supplement: Supplementary file 1 [file e-68-o1307-sup1.cif]

##############################################################################
#                                                                            #
# This CIF contains the data in a paper accepted for publication in          #
# Acta Crystallographica Section E. It conforms to the requirements of       #
# Notes for Authors for Acta Crystallographica Section E, and has been       #
# peer reviewed under the auspices of the IUCr Commission on Journals.       #
#                                                                            #
# Full details of the Crystallographic Information File format               #
# are given in the paper "The Crystallographic Information File (CIF):       #
# a New Standard Archive File for Crystallography" by S. R. Hall, F. H.      #
# Allen and I. D. Brown [Acta Cryst. (1991), A47, 655-685].                  #
#                                                                            #
# The current version of the core CIF dictionary is obtainable from          #
# ftp://ftp.iucr.org/pub/cif_core.dic.                                       #
#                                                                            #
# Software is freely available for graphical display of the structure(s)     #
# in this CIF. For information consult the CIF software page                 #
# http://www.iucr.org/resources/cif/software.                                #
#                                                                            #
# This file may be used for bona fide research purposes within the           #
# scientific community so long as proper attribution is given to the journal # 
# article from which it was obtained.                                        #
#                                                                            #
##############################################################################
data_global
_audit_creation_method     SHELXL-97
_journal_date_recd_electronic     2012-03-07
_journal_date_accepted     2012-03-29
_journal_name_full     'Acta Crystallographica, Section E'
_journal_year     2012
_journal_volume     68
_journal_issue      5
_journal_page_first     o1307
_journal_page_last     o1308
_journal_paper_category     QO
_journal_paper_doi     10.1107/S1600536812013682
_journal_coeditor_code     RU2030
_publ_contact_author_name     'Nourredine, Benali-Cherif'
_publ_contact_author_address
;
Laboratoire des Structures, Propri\'et\'es et Interactions InterAtomiques
Universit\'e de Khenchela
40000 Khenchela
Algeria
;
_publ_contact_author_email     'benalicherif@hotmail.com'
_publ_contact_author_fax     '00 (213) 32 33 19 60'
_publ_contact_author_phone     '00 (213) 32 33 19 60'
_publ_section_title
;
Hydrogen bonding in 1-carboxypropanaminium nitrate
;
loop_
    _publ_author_name
    _publ_author_address
    'Amel Messai'
;
Laboratoire des Structures, Propri\'et\'es et Interactions Interatomiques
Universit\'e Abbes Laghrour Khenchela
40000 Khenchela
Algeria
;
    'Rim Benali-Cherif'
;
Laboratoire des Structures, Propri\'et\'es et Interactions Interatomiques
Universit\'e Abbes Laghrour Khenchela
40000 Khenchela
Algeria
;
    'Erwann Jeanneau'
;
Universit\'e Claude Bernard Lyon 1
Laboratoire des Multimat\'eriaux et Interfaces (UMR 5615)
69622 Villeurbanne Cedex
France
;
    'Nourredine Benali-Cherif'
;
Laboratoire des Structures, Propri\'et\'es et Interactions Interatomiques
Universit\'e Abbes Laghrour Khenchela
40000 Khenchela
Algeria
;
data_I
_chemical_name_systematic
;
1-carboxypropanaminium nitrate
;
_chemical_name_common     '2-Ammonium butyric acid nitrate'
_chemical_formula_moiety     'C4 H10 N O2 +, N O3 -'
_chemical_formula_sum     'C4 H10 N2 O5'
_chemical_formula_iupac     'C4 H10 N O2 +, N O3 -'
_chemical_formula_weight     166.14
_chemical_melting_point     ?
_symmetry_cell_setting     monoclinic
_symmetry_space_group_name_H-M     'P 21/c'
_symmetry_space_group_name_Hall     '-P 2ybc'
loop_
    _symmetry_equiv_pos_as_xyz
    'x, y, z'
    '-x, y+1/2, -z+1/2'
    '-x, -y, -z'
    'x, -y-1/2, z-1/2'
_cell_length_a     18.274(2)
_cell_length_b     5.6052(4)
_cell_length_c     16.536(2)
_cell_angle_alpha     90.00
_cell_angle_beta     116.224(16)
_cell_angle_gamma     90.00
_cell_volume     1519.4(3)
_cell_formula_units_Z     8
_cell_measurement_reflns_used     7884
_cell_measurement_theta_min     4.8223
_cell_measurement_theta_max     66.4836
_cell_measurement_temperature     150
_exptl_crystal_description     'needle'
_exptl_crystal_colour     'colorless'
_exptl_crystal_size_max     0.1
_exptl_crystal_size_mid     0.02
_exptl_crystal_size_min     0.01
_exptl_crystal_density_diffrn     1.453
_exptl_crystal_density_meas     ?
_exptl_crystal_density_method     'not measured'
_exptl_crystal_F_000     704
_exptl_absorpt_coefficient_mu     1.175
_exptl_absorpt_correction_type     analytical
_exptl_absorpt_process_details     '(CrysAlis PRO; Oxford Diffraction, 2010)'
_exptl_absorpt_correction_T_min     0.9868
_exptl_absorpt_correction_T_max     0.9987
_exptl_special_details
;
;
_diffrn_ambient_temperature     150
_diffrn_radiation_type     CuK\a
_diffrn_radiation_wavelength     1.54180
_diffrn_radiation_source     'fine-focus sealed tube'
_diffrn_radiation_monochromator     graphite
_diffrn_measurement_device_type     'Oxford Xcalibur Atlas Gemini ultra'
_diffrn_measurement_method     \w
_diffrn_detector_area_resol_mean     10.4685
_diffrn_reflns_number     14871
_diffrn_reflns_av_R_equivalents     0.0540
_diffrn_reflns_av_sigmaI/netI     0.0235
_diffrn_reflns_theta_min     5.35
_diffrn_reflns_theta_max     66.59
_diffrn_reflns_theta_full     66.59
_diffrn_measured_fraction_theta_max     0.997
_diffrn_measured_fraction_theta_full     0.997
_diffrn_reflns_limit_h_min     -21
_diffrn_reflns_limit_h_max     21
_diffrn_reflns_limit_k_min     -6
_diffrn_reflns_limit_k_max     6
_diffrn_reflns_limit_l_min     -19
_diffrn_reflns_limit_l_max     19
_diffrn_standards_number     0
_diffrn_standards_interval_count     .
_diffrn_standards_interval_time     .
_diffrn_standards_decay_%     ?
_refine_special_details
;
Refinement of <i>F</i>^2^ against ALL reflections. The weighted <i>R</i>-factor
<i>wR</i> and goodness of fit <i>S</i> are based on <i>F</i>^2^, conventional
<i>R</i>-factors <i>R</i> are based on <i>F</i>, with <i>F</i> set to zero for
negative <i>F</i>^2^. The threshold expression of <i>F</i>^2^ >
\s(<i>F</i>^2^) is used only for calculating <i>R</i>-factors(gt) <i>etc</i>.
and is not relevant to the choice of reflections for refinement.
<i>R</i>-factors based on <i>F</i>^2^ are statistically about twice as large
as those based on <i>F</i>, and <i>R</i>- factors based on ALL data will be
even larger.
;
_reflns_number_total     2683
_reflns_number_gt     2441
_reflns_threshold_expression     I>2sigma(I)
_refine_ls_structure_factor_coef     Fsqd
_refine_ls_matrix_type     full
_refine_ls_R_factor_all     0.0427
_refine_ls_R_factor_gt     0.0393
_refine_ls_wR_factor_gt     0.1051
_refine_ls_wR_factor_ref     0.1086
_refine_ls_goodness_of_fit_ref     1.083
_refine_ls_restrained_S_all     1.083
_refine_ls_number_reflns     2683
_refine_ls_number_parameters     203
_refine_ls_number_restraints     0
_refine_ls_hydrogen_treatment     noref
_refine_ls_weighting_scheme     calc
_refine_ls_weighting_details
         'calc w=1/[\s^2^(Fo^2^)+(0.0631P)^2^+0.5656P] where P=(Fo^2^+2Fc^2^)/3'
_atom_sites_solution_hydrogens     geom
_atom_sites_solution_primary     direct
_atom_sites_solution_secondary     difmap
_refine_ls_shift/su_max     0.000
_refine_ls_shift/su_mean     0.000
_refine_diff_density_max     0.250
_refine_diff_density_min     -0.306
_refine_ls_extinction_method     none
_refine_ls_extinction_coef     ?
loop_
    _atom_type_symbol
    _atom_type_description
    _atom_type_scat_dispersion_real
    _atom_type_scat_dispersion_imag
    _atom_type_scat_source
    'C' 'C' 0.0181 0.0091
                         'International Tables Vol C Tables 4.2.6.8 and 6.1.1.4'
    'H' 'H' 0.0000 0.0000
                         'International Tables Vol C Tables 4.2.6.8 and 6.1.1.4'
    'N' 'N' 0.0311 0.0180
                         'International Tables Vol C Tables 4.2.6.8 and 6.1.1.4'
    'O' 'O' 0.0492 0.0322
                         'International Tables Vol C Tables 4.2.6.8 and 6.1.1.4'
_computing_data_collection
                          '<i>Gemini User Manual</i> (Oxford Diffraction, 2006)'
_computing_cell_refinement     'CrysAlis PRO (Oxford Diffraction, 2010)'
_computing_data_reduction     'CrysAlis PRO (Oxford Diffraction, 2010)'
_computing_structure_solution     'SIR2004 (Burla <i>et al.</i>, 2005)'
_computing_structure_refinement     'SHELXL97 (Sheldrick, 2008)'
_computing_molecular_graphics
                               'ORTEP-3 (Farrugia, 1997)and PLATON (Spek, 2009)'
_computing_publication_material     'WinGX (Farrugia, 1999)'
loop_
    _atom_site_type_symbol
    _atom_site_label
    _atom_site_fract_x
    _atom_site_fract_y
    _atom_site_fract_z
    _atom_site_U_iso_or_equiv
    _atom_site_adp_type
    _atom_site_calc_flag
    _atom_site_refinement_flags
    _atom_site_occupancy
    _atom_site_symmetry_multiplicity
    _atom_site_disorder_assembly
    _atom_site_disorder_group
    O O1A 0.05317(6) 0.57372(18) 0.29774(7) 0.0216(3) Uani d . 1 1 . .
    O O2A 0.11711(7) 0.2856(2) 0.39898(7) 0.0261(3) Uani d . 1 1 . .
    H H2O 0.1042 0.3668 0.4319 0.039 Uiso calc R 1 1 . .
    N N1A 0.06545(7) 0.3190(2) 0.16452(8) 0.0153(3) Uani d . 1 1 . .
    H H1A 0.0142 0.2831 0.1526 0.023 Uiso calc R 1 1 . .
    H H1B 0.0799 0.2372 0.1277 0.023 Uiso calc R 1 1 . .
    H H1C 0.0693 0.4746 0.1563 0.023 Uiso calc R 1 1 . .
    C C1A 0.09177(9) 0.3901(3) 0.32014(10) 0.0163(3) Uani d . 1 1 . .
    C C2A 0.12050(8) 0.2556(2) 0.25965(9) 0.0152(3) Uani d . 1 1 . .
    H H2 0.1166 0.0838 0.2680 0.018 Uiso calc R 1 1 . .
    C C3A 0.20896(9) 0.3193(3) 0.28412(11) 0.0216(3) Uani d . 1 1 . .
    H H3A 0.2119 0.4876 0.2722 0.026 Uiso calc R 1 1 . .
    H H3B 0.2415 0.2939 0.3482 0.026 Uiso calc R 1 1 . .
    C C4A 0.24575(10) 0.1760(3) 0.23296(12) 0.0299(4) Uani d . 1 1 . .
    H H4A 0.3012 0.2252 0.2515 0.045 Uiso calc R 1 1 . .
    H H4B 0.2148 0.2030 0.1694 0.045 Uiso calc R 1 1 . .
    H H4C 0.2445 0.0093 0.2456 0.045 Uiso calc R 1 1 . .
    O O1B 0.45105(7) 0.41637(18) 0.24898(7) 0.0221(3) Uani d . 1 1 . .
    O O2B 0.37874(8) 0.6976(2) 0.27877(8) 0.0294(3) Uani d . 1 1 . .
    H H4 0.3942 0.6267 0.3269 0.044 Uiso calc R 1 1 . .
    N N1B 0.43613(7) 0.6551(2) 0.09954(8) 0.0154(3) Uani d . 1 1 . .
    H H3C 0.4859 0.7012 0.1386 0.023 Uiso calc R 1 1 . .
    H H3D 0.4215 0.7326 0.0477 0.023 Uiso calc R 1 1 . .
    H H3E 0.4362 0.4988 0.0900 0.023 Uiso calc R 1 1 . .
    C C1B 0.40800(9) 0.5918(3) 0.22859(10) 0.0173(3) Uani d . 1 1 . .
    C C2B 0.37732(9) 0.7096(2) 0.13665(9) 0.0163(3) Uani d . 1 1 . .
    H H6 0.3747 0.8827 0.1434 0.020 Uiso calc R 1 1 . .
    C C3B 0.29190(9) 0.6152(3) 0.07476(10) 0.0243(4) Uani d . 1 1 . .
    H H7A 0.2946 0.4431 0.0704 0.029 Uiso calc R 1 1 . .
    H H7B 0.2557 0.6503 0.1019 0.029 Uiso calc R 1 1 . .
    C C4B 0.25584(10) 0.7202(4) -0.01973(11) 0.0341(4) Uani d . 1 1 . .
    H H8A 0.2026 0.6538 -0.0548 0.051 Uiso calc R 1 1 . .
    H H8B 0.2906 0.6829 -0.0478 0.051 Uiso calc R 1 1 . .
    H H8C 0.2516 0.8902 -0.0163 0.051 Uiso calc R 1 1 . .
    O O4B 0.08435(8) 0.80167(19) 0.13033(7) 0.0262(3) Uani d . 1 1 . .
    O O3B 0.08960(7) 1.04237(18) 0.03095(7) 0.0226(3) Uani d . 1 1 . .
    N N2A 0.08566(7) 0.8294(2) 0.05545(8) 0.0170(3) Uani d . 1 1 . .
    O O3A 0.41482(8) 0.32834(19) 0.54878(8) 0.0275(3) Uani d . 1 1 . .
    O O4A 0.41008(7) 0.56070(17) 0.44238(7) 0.0212(3) Uani d . 1 1 . .
    O O5A 0.41568(7) 0.17533(18) 0.42863(8) 0.0246(3) Uani d . 1 1 . .
    N N2B 0.41346(7) 0.3502(2) 0.47249(8) 0.0173(3) Uani d . 1 1 . .
    O O5B 0.08332(7) 0.65860(18) 0.00782(8) 0.0248(3) Uani d . 1 1 . .
loop_
    _atom_site_aniso_label
    _atom_site_aniso_U_11
    _atom_site_aniso_U_22
    _atom_site_aniso_U_33
    _atom_site_aniso_U_12
    _atom_site_aniso_U_13
    _atom_site_aniso_U_23
    O1A 0.0271(6) 0.0212(6) 0.0200(6) 0.0077(4) 0.0136(5) 0.0009(4)
    O2A 0.0408(7) 0.0267(6) 0.0164(6) 0.0118(5) 0.0178(5) 0.0036(4)
    N1A 0.0201(6) 0.0136(6) 0.0140(6) -0.0013(4) 0.0092(5) -0.0015(4)
    C1A 0.0190(7) 0.0164(7) 0.0154(7) -0.0021(5) 0.0093(6) -0.0007(5)
    C2A 0.0193(7) 0.0140(6) 0.0134(7) 0.0017(5) 0.0082(6) 0.0002(5)
    C3A 0.0195(8) 0.0246(8) 0.0201(8) 0.0000(6) 0.0083(6) -0.0039(6)
    C4A 0.0227(8) 0.0391(10) 0.0325(9) -0.0003(7) 0.0163(7) -0.0078(7)
    O1B 0.0280(6) 0.0220(6) 0.0182(5) 0.0087(4) 0.0119(5) 0.0064(4)
    O2B 0.0450(7) 0.0321(6) 0.0190(6) 0.0178(5) 0.0213(6) 0.0091(5)
    N1B 0.0197(6) 0.0141(6) 0.0141(6) -0.0016(4) 0.0091(5) 0.0000(4)
    C1B 0.0215(7) 0.0164(7) 0.0156(7) -0.0004(5) 0.0096(6) -0.0005(5)
    C2B 0.0210(7) 0.0157(7) 0.0153(7) 0.0030(5) 0.0110(6) 0.0021(5)
    C3B 0.0191(8) 0.0329(8) 0.0212(8) 0.0008(6) 0.0092(7) 0.0065(6)
    C4B 0.0230(9) 0.0497(11) 0.0232(9) -0.0038(8) 0.0043(7) 0.0112(8)
    O4B 0.0474(7) 0.0192(5) 0.0168(6) -0.0034(5) 0.0184(5) 0.0011(4)
    O3B 0.0373(6) 0.0165(5) 0.0196(6) -0.0017(4) 0.0176(5) 0.0019(4)
    N2A 0.0198(6) 0.0173(6) 0.0143(6) -0.0006(5) 0.0079(5) -0.0013(5)
    O3A 0.0522(8) 0.0186(5) 0.0228(6) 0.0024(5) 0.0268(6) 0.0028(4)
    O4A 0.0334(6) 0.0158(5) 0.0176(5) 0.0026(4) 0.0140(5) 0.0034(4)
    O5A 0.0320(6) 0.0208(5) 0.0242(6) -0.0005(4) 0.0153(5) -0.0083(4)
    N2B 0.0199(6) 0.0172(6) 0.0168(6) 0.0005(5) 0.0099(5) -0.0002(5)
    O5B 0.0321(6) 0.0208(6) 0.0235(6) 0.0007(4) 0.0141(5) -0.0079(4)
_geom_special_details
;
All e.s.d.'s (except the e.s.d. in the dihedral angle between two l.s. planes)
are estimated using the full covariance matrix. The cell e.s.d.'s are taken
into account individually in the estimation of e.s.d.'s in distances, angles
and torsion angles; correlations between e.s.d.'s in cell parameters are only
used when they are defined by crystal symmetry. An approximate (isotropic)
treatment of cell e.s.d.'s is used for estimating e.s.d.'s involving l.s.
planes.
;
loop_
    _geom_bond_atom_site_label_1
    _geom_bond_atom_site_label_2
    _geom_bond_site_symmetry_2
    _geom_bond_distance
    _geom_bond_publ_flag
    O1A C1A . 1.2098(18) ?
    O2A C1A . 1.3127(18) ?
    O2A H2O . 0.8200 ?
    N1A C2A . 1.4880(18) ?
    N1A H1A . 0.8900 ?
    N1A H1B . 0.8900 ?
    N1A H1C . 0.8900 ?
    C1A C2A . 1.5193(19) ?
    C2A C3A . 1.525(2) ?
    C2A H2 . 0.9800 ?
    C3A C4A . 1.522(2) ?
    C3A H3A . 0.9700 ?
    C3A H3B . 0.9700 ?
    C4A H4A . 0.9600 ?
    C4A H4B . 0.9600 ?
    C4A H4C . 0.9600 ?
    O1B C1B . 1.2103(18) ?
    O2B C1B . 1.3108(18) ?
    O2B H4 . 0.8200 ?
    N1B C2B . 1.4859(17) ?
    N1B H3C . 0.8900 ?
    N1B H3D . 0.8900 ?
    N1B H3E . 0.8900 ?
    C1B C2B . 1.520(2) ?
    C2B C3B . 1.534(2) ?
    C2B H6 . 0.9800 ?
    C3B C4B . 1.521(2) ?
    C3B H7A . 0.9700 ?
    C3B H7B . 0.9700 ?
    C4B H8A . 0.9600 ?
    C4B H8B . 0.9600 ?
    C4B H8C . 0.9600 ?
    O4B N2A . 1.2586(16) ?
    O3B N2A . 1.2727(16) ?
    N2A O5B . 1.2285(16) ?
    O3A N2B . 1.2568(16) ?
    O4A N2B . 1.2714(16) ?
    O5A N2B . 1.2307(16) ?
loop_
    _geom_angle_atom_site_label_1
    _geom_angle_atom_site_label_2
    _geom_angle_atom_site_label_3
    _geom_angle_site_symmetry_1
    _geom_angle_site_symmetry_3
    _geom_angle
    _geom_angle_publ_flag
    C1A O2A H2O . . 109.5 ?
    C2A N1A H1A . . 109.5 ?
    C2A N1A H1B . . 109.5 ?
    H1A N1A H1B . . 109.5 ?
    C2A N1A H1C . . 109.5 ?
    H1A N1A H1C . . 109.5 ?
    H1B N1A H1C . . 109.5 ?
    O1A C1A O2A . . 125.85(13) ?
    O1A C1A C2A . . 123.02(13) ?
    O2A C1A C2A . . 111.08(12) ?
    N1A C2A C1A . . 107.98(11) ?
    N1A C2A C3A . . 111.51(11) ?
    C1A C2A C3A . . 110.08(12) ?
    N1A C2A H2 . . 109.1 ?
    C1A C2A H2 . . 109.1 ?
    C3A C2A H2 . . 109.1 ?
    C4A C3A C2A . . 113.94(13) ?
    C4A C3A H3A . . 108.8 ?
    C2A C3A H3A . . 108.8 ?
    C4A C3A H3B . . 108.8 ?
    C2A C3A H3B . . 108.8 ?
    H3A C3A H3B . . 107.7 ?
    C3A C4A H4A . . 109.5 ?
    C3A C4A H4B . . 109.5 ?
    H4A C4A H4B . . 109.5 ?
    C3A C4A H4C . . 109.5 ?
    H4A C4A H4C . . 109.5 ?
    H4B C4A H4C . . 109.5 ?
    C1B O2B H4 . . 109.5 ?
    C2B N1B H3C . . 109.5 ?
    C2B N1B H3D . . 109.5 ?
    H3C N1B H3D . . 109.5 ?
    C2B N1B H3E . . 109.5 ?
    H3C N1B H3E . . 109.5 ?
    H3D N1B H3E . . 109.5 ?
    O1B C1B O2B . . 126.01(13) ?
    O1B C1B C2B . . 122.62(13) ?
    O2B C1B C2B . . 111.30(12) ?
    N1B C2B C1B . . 108.01(11) ?
    N1B C2B C3B . . 111.22(12) ?
    C1B C2B C3B . . 109.52(12) ?
    N1B C2B H6 . . 109.4 ?
    C1B C2B H6 . . 109.4 ?
    C3B C2B H6 . . 109.4 ?
    C4B C3B C2B . . 113.77(13) ?
    C4B C3B H7A . . 108.8 ?
    C2B C3B H7A . . 108.8 ?
    C4B C3B H7B . . 108.8 ?
    C2B C3B H7B . . 108.8 ?
    H7A C3B H7B . . 107.7 ?
    C3B C4B H8A . . 109.5 ?
    C3B C4B H8B . . 109.5 ?
    H8A C4B H8B . . 109.5 ?
    C3B C4B H8C . . 109.5 ?
    H8A C4B H8C . . 109.5 ?
    H8B C4B H8C . . 109.5 ?
    O5B N2A O4B . . 121.59(12) ?
    O5B N2A O3B . . 121.18(11) ?
    O4B N2A O3B . . 117.22(11) ?
    O5A N2B O3A . . 121.51(12) ?
    O5A N2B O4A . . 121.13(12) ?
    O3A N2B O4A . . 117.36(11) ?
loop_
    _geom_torsion_atom_site_label_1
    _geom_torsion_atom_site_label_2
    _geom_torsion_atom_site_label_3
    _geom_torsion_atom_site_label_4
    _geom_torsion_site_symmetry_1
    _geom_torsion_site_symmetry_2
    _geom_torsion_site_symmetry_3
    _geom_torsion_site_symmetry_4
    _geom_torsion
    _geom_torsion_publ_flag
    O1A C1A C2A N1A . . . . -24.57(18) ?
    O2A C1A C2A N1A . . . . 157.91(12) ?
    O1A C1A C2A C3A . . . . 97.38(16) ?
    O2A C1A C2A C3A . . . . -80.14(15) ?
    N1A C2A C3A C4A . . . . -65.55(16) ?
    C1A C2A C3A C4A . . . . 174.63(13) ?
    O1B C1B C2B N1B . . . . -26.22(19) ?
    O2B C1B C2B N1B . . . . 156.73(12) ?
    O1B C1B C2B C3B . . . . 95.05(16) ?
    O2B C1B C2B C3B . . . . -82.00(15) ?
    N1B C2B C3B C4B . . . . -60.01(17) ?
    C1B C2B C3B C4B . . . . -179.33(13) ?
loop_
    _geom_hbond_atom_site_label_D
    _geom_hbond_atom_site_label_H
    _geom_hbond_atom_site_label_A
    _geom_hbond_site_symmetry_A
    _geom_hbond_distance_DH
    _geom_hbond_distance_HA
    _geom_hbond_distance_DA
    _geom_hbond_angle_DHA
    _geom_hbond_publ_flag
    N1A H1A O1A 2_545 0.8900 2.1100 2.8590(18) 141.00 yes
    N1A H1A O5B 3_565 0.8900 2.4800 2.9464(18) 113.00 yes
    N1A H1B O3B 1_545 0.8900 2.0100 2.8877(17) 169.00 yes
    N1A H1B O4B 1_545 0.8900 2.4400 3.0033(16) 121.00 yes
    N1A H1C O4B 1_555 0.8900 1.9300 2.8162(16) 173.00 yes
    O2A H2O O3B 4_576 0.8200 1.8400 2.6295(17) 160.00 yes
    N1B H3C O1B 2_655 0.8900 2.0800 2.8470(16) 143.00 yes
    N1B H3C O5A 2_655 0.8900 2.5000 2.946(2) 111.00 yes
    N1B H3D O3A 4_575 0.8900 2.4700 2.9917(16) 118.00 yes
    N1B H3D O4A 4_575 0.8900 2.0200 2.9025(16) 169.00 yes
    N1B H3E O3A 4_565 0.8900 1.9400 2.8126(16) 168.00 yes
    O2B H4 O4A 1_555 0.8200 1.8400 2.6206(16) 159.00 yes
    C4A H4B O3B 1_545 0.9600 2.5800 3.382(2) 141.00 yes
    C2B H6 O3A 4_575 0.9800 2.5700 3.189(2) 121.00 yes
