# Supplementary material for: Hydrogen bonding in 1-carb­oxy­propanaminium nitrate
Source: Acta Crystallogr Sect E Struct Rep Online. 2012 Apr 4;68(Pt 5):o1307–8. doi: 10.1107/S1600536812013682 (PMC3344452; doi:10.1107/S1600536812013682)
Supplement: Supplementary file 2 [file e-68-o1307-Isup2.hkl]

#
# h,k,l, Fc-squared, Fo-squared, sigma(Fo-squared) and status flag
#
data_I
_shelx_title ' numerical in P 21/c'
_shelx_refln_list_code          4
_shelx_F_calc_maximum      292.99
_exptl_crystal_F_000       704.00
_reflns_d_resolution_high  0.8401
 
loop_
 _symmetry_equiv_pos_as_xyz
 'x, y, z'
 '-x, y+1/2, -z+1/2'
 '-x, -y, -z'
 'x, -y-1/2, z-1/2'
 
_cell_length_a    18.2740
_cell_length_b     5.6052
_cell_length_c    16.5360
_cell_angle_alpha  90.000
_cell_angle_beta  116.224
_cell_angle_gamma  90.000
 
_shelx_F_squared_multiplier     1.000
 
loop_
 _refln_index_h
 _refln_index_k
 _refln_index_l
 _refln_F_squared_calc
 _refln_F_squared_meas
 _refln_F_squared_sigma
 _refln_observed_status
   2   0   0    15055.66    13069.32     41.84 o
   3   0   0        6.87        9.04      1.63 o
   4   0   0    22285.98    18907.62     70.77 o
   5   0   0       57.92       54.08      2.43 o
   6   0   0    85841.44    62394.48    155.44 o
   7   0   0       90.85       90.31      2.98 o
   8   0   0     1703.24     1821.43     25.76 o
   9   0   0        1.13        1.17      0.82 o
  10   0   0     2645.13     2866.41     25.84 o
  11   0   0       26.72       23.14      2.74 o
  12   0   0     1364.82     1437.71     23.66 o
  13   0   0       13.17       14.10      2.12 o
  14   0   0      134.70      131.59     19.73 o
  15   0   0        1.41       -1.25      4.88 o
  16   0   0        2.68        8.01      3.13 o
  17   0   0        4.88        2.90      2.95 o
  18   0   0      378.75      375.56     11.72 o
  19   0   0        1.86        4.34      1.95 o
   1   1   0       15.41       11.09      1.44 o
   2   1   0     2822.10     2391.85     37.73 o
   3   1   0        0.25        0.14      0.56 o
   4   1   0     4888.77     5184.90     89.73 o
   5   1   0        5.88        7.84      0.83 o
   6   1   0     1553.13     1547.07     34.05 o
   7   1   0        0.08        0.38      1.30 o
   8   1   0        4.79        2.95      1.92 o
   9   1   0       13.43       12.01      1.40 o
  10   1   0     5524.28     6212.90    125.41 o
  11   1   0       48.42       42.18      2.07 o
  12   1   0        0.07       -0.43      0.98 o
  13   1   0        1.97        3.98      1.29 o
  14   1   0     1396.04     1318.10     22.66 o
  15   1   0        1.14        0.44      1.32 o
  16   1   0      238.92      298.37      8.29 o
  17   1   0       18.29       19.36      2.20 o
  18   1   0      260.78      248.61      9.17 o
  19   1   0        0.01       -0.58      1.37 o
   0   2   0    14146.11    12710.55    504.99 o
   1   2   0      179.59      165.60      4.04 o
   2   2   0      183.81      217.19      4.49 o
   3   2   0       28.42       29.63      1.28 o
   4   2   0     2106.89     2096.46     14.14 o
   5   2   0        3.10        1.45      0.93 o
   6   2   0     2148.85     2226.93     18.19 o
   7   2   0      104.27      105.23      3.98 o
   8   2   0     1216.17     1173.40     40.02 o
   9   2   0       36.41       37.42      1.64 o
  10   2   0      185.22      211.35      3.99 o
  11   2   0       11.63       11.27      1.25 o
  12   2   0       11.12       15.65      1.48 o
  13   2   0        3.28        3.02      1.12 o
  14   2   0       10.92       14.37      1.96 o
  15   2   0        1.69        3.07      1.57 o
  16   2   0      397.91      433.30      8.03 o
  17   2   0       18.30       16.45      1.62 o
  18   2   0       21.53       18.93      1.95 o
   1   3   0      149.24      163.41      5.72 o
   2   3   0       32.92       23.04      2.04 o
   3   3   0       17.32       16.21      2.19 o
   4   3   0        0.33        1.03      0.90 o
   5   3   0        0.87        0.32      0.67 o
   6   3   0       41.59       47.15      2.33 o
   7   3   0        1.26        0.56      0.60 o
   8   3   0     1445.66     1524.92     25.00 o
   9   3   0       70.10       73.07      2.45 o
  10   3   0     1083.61     1133.87     23.15 o
  11   3   0       48.98       47.55      2.56 o
  12   3   0      225.57      244.32      6.70 o
  13   3   0      109.79      112.87      4.04 o
  14   3   0     1367.24     1434.59     28.29 o
  15   3   0        1.59       -0.55      1.18 o
  16   3   0      464.32      472.15     10.16 o
  17   3   0        1.31        1.20      1.25 o
   0   4   0      824.18      850.12     15.05 o
   1   4   0      533.09      536.35      6.18 o
   2   4   0      332.50      336.26      5.44 o
   3   4   0       24.58       34.65      1.52 o
   4   4   0       15.65        7.64      0.93 o
   5   4   0      126.74      113.29      3.34 o
   6   4   0      624.35      625.05     14.78 o
   7   4   0      106.49      113.11      5.23 o
   8   4   0     1326.55     1340.36     32.23 o
   9   4   0       10.18       13.81      1.50 o
  10   4   0        6.70        8.74      1.28 o
  11   4   0        0.08        0.04      0.95 o
  12   4   0      272.72      302.96      6.01 o
  13   4   0        6.18        4.57      1.26 o
  14   4   0      270.81      278.04     13.18 o
  15   4   0       18.56       13.77      2.82 o
   1   5   0        5.05        3.87      0.93 o
   2   5   0     1274.71     1235.59     11.79 o
   3   5   0        9.94       10.20      1.34 o
   4   5   0      660.02      680.84     12.62 o
   5   5   0       87.39       89.91      3.73 o
   6   5   0      958.19      923.66     17.53 o
   7   5   0       16.70       15.76      1.73 o
   8   5   0     1424.56     1411.87     56.19 o
   9   5   0       21.42       18.30      1.93 o
  10   5   0      202.77      203.51      9.69 o
  11   5   0       40.48       33.25      2.58 o
  12   5   0      397.21      408.13      8.05 o
   0   6   0      229.24      285.02     11.82 o
   1   6   0        2.22        1.13      1.17 o
   2   6   0        3.79        3.58      0.73 o
   3   6   0        1.14        1.44      0.78 o
   4   6   0        8.74       11.88      1.31 o
   5   6   0       61.13       59.27      3.18 o
   6   6   0      274.86      275.22     13.38 o
   7   6   0       87.99       73.66      3.69 o
   8   6   0      132.43      119.78      5.05 o
 -19   1   1       32.02       37.13      2.86 o
 -18   1   1       93.99       96.71      4.99 o
 -17   1   1      103.98      113.56      5.85 o
 -16   1   1      250.29      269.68      8.71 o
 -15   1   1      102.59       96.02      4.11 o
 -14   1   1       16.87       10.86      3.41 o
 -13   1   1      275.46      278.85      7.93 o
 -12   1   1      726.76      748.06     14.33 o
 -11   1   1      118.23      128.67      3.29 o
 -10   1   1      697.27      725.58     14.39 o
  -9   1   1      206.00      204.63      7.17 o
  -8   1   1        4.80        4.60      1.37 o
  -7   1   1     1261.63     1269.72     10.83 o
  -6   1   1     3040.23     2919.59     36.04 o
  -5   1   1     1246.05     1235.45     21.63 o
  -4   1   1     1538.05     1513.84     24.93 o
  -3   1   1     8606.58     8188.63     81.25 o
  -2   1   1     4018.94     3768.21     75.16 o
  -1   1   1      918.50      835.59      9.47 o
   0   1   1     2424.25     2335.40     11.87 o
   1   1   1     5177.83     4562.39     29.26 o
   2   1   1      132.23      156.14      3.17 o
   3   1   1     4578.81     4068.78     28.04 o
   4   1   1     3698.98     3412.22     26.78 o
   5   1   1     2436.96     2449.27     33.68 o
   6   1   1      938.71      909.65     12.34 o
   7   1   1       22.59       21.91      2.01 o
   8   1   1      149.50      152.75      4.48 o
   9   1   1       39.05       29.00      2.59 o
  10   1   1      318.00      277.25     14.56 o
  11   1   1       18.21       18.48      1.53 o
  12   1   1      203.42      225.92      8.38 o
  13   1   1      438.28      382.98     29.27 o
  14   1   1      127.24      139.84      4.86 o
  15   1   1        3.39        3.83      1.68 o
  16   1   1      146.26      140.19      6.56 o
  17   1   1       65.64       69.69      4.11 o
  18   1   1       34.85       27.27      3.83 o
 -19   2   1       40.79       40.59      4.67 o
 -18   2   1        1.99        1.19      1.01 o
 -17   2   1      149.74      163.04      5.51 o
 -16   2   1      102.18      116.11      4.40 o
 -15   2   1      125.55      143.69      4.66 o
 -14   2   1      147.61      158.50      5.51 o
 -13   2   1      115.39      122.16      4.29 o
 -12   2   1      109.03      117.84      3.67 o
 -11   2   1     1149.68     1206.44     15.92 o
 -10   2   1      106.00      107.99      3.34 o
  -9   2   1      413.58      421.14      5.95 o
  -8   2   1      381.66      386.44      6.82 o
  -7   2   1     1638.99     1640.04     19.19 o
  -6   2   1      373.65      368.57      5.95 o
  -5   2   1     1479.70     1448.68     12.38 o
  -4   2   1        6.03        3.25      0.74 o
  -3   2   1      933.01      981.85     19.05 o
  -2   2   1        3.38       12.41      1.35 o
  -1   2   1     9481.46     8401.35     44.30 o
   0   2   1      377.13      420.82      7.33 o
   1   2   1      212.44      177.88      4.16 o
   2   2   1      202.24      111.89     12.74 o
   3   2   1     2326.60     2178.77     75.16 o
   4   2   1      315.35      274.45      5.26 o
   5   2   1     3167.31     3056.14     18.62 o
   6   2   1     1459.92     1442.45     16.40 o
   7   2   1       63.90       56.25      3.15 o
   8   2   1      165.07      164.62      3.36 o
   9   2   1     1678.23     1778.66     10.91 o
  10   2   1        8.28       12.94      1.12 o
  11   2   1      452.15      459.31     20.16 o
  12   2   1      296.51      315.86      6.34 o
  13   2   1      130.46      142.26      4.59 o
  14   2   1        9.25        6.61      1.53 o
  15   2   1        4.74        2.97      1.42 o
  16   2   1       11.84       13.50      1.58 o
  17   2   1      228.15      225.67      6.81 o
  18   2   1       21.54       19.64      3.36 o
 -17   3   1        9.00        9.92      1.40 o
 -16   3   1      140.20      150.34      4.52 o
 -15   3   1       67.87       61.27      3.24 o
 -14   3   1       83.52       92.22      3.70 o
 -13   3   1      325.32      337.63      8.02 o
 -12   3   1        7.75        5.91      1.39 o
 -11   3   1      577.29      589.45      7.71 o
 -10   3   1      232.58      239.53      4.29 o
  -9   3   1       25.13       32.74      1.59 o
  -8   3   1      367.25      374.72      5.45 o
  -7   3   1        1.30        6.37      0.71 o
  -6   3   1        5.93        3.51      0.62 o
  -5   3   1      396.95      378.75     12.62 o
  -4   3   1      116.88      100.65      4.11 o
  -3   3   1      645.65      651.32     16.99 o
  -2   3   1        1.12        2.44      1.15 o
  -1   3   1      150.79      153.84      5.00 o
   0   3   1      213.91      257.94      6.35 o
   1   3   1      376.15      397.31      7.73 o
   2   3   1       59.41       48.40      3.52 o
   3   3   1       34.94       41.77      2.56 o
   4   3   1      182.66      173.25      4.52 o
   5   3   1       64.17       61.11      4.59 o
   6   3   1      271.24      272.22      5.77 o
   7   3   1        1.07        1.39      0.55 o
   8   3   1       28.59       27.53      1.51 o
   9   3   1       80.55       70.41      2.42 o
  10   3   1        3.19        4.04      1.03 o
  11   3   1       27.73       30.30      2.28 o
  12   3   1        4.30        3.67      1.25 o
  13   3   1      596.43      605.62     11.30 o
  14   3   1        3.31        3.38      1.27 o
  15   3   1        0.02       -1.12      1.12 o
  16   3   1        8.15        8.46      1.53 o
 -16   4   1      199.47      190.72      6.59 o
 -15   4   1       55.90       42.58      2.72 o
 -14   4   1       25.21       23.01      1.89 o
 -13   4   1      131.76      122.21      4.80 o
 -12   4   1       15.45       18.33      1.75 o
 -11   4   1      215.05      193.09      7.55 o
 -10   4   1      984.06      944.40     24.80 o
  -9   4   1        0.14        3.57      1.17 o
  -8   4   1       22.04       20.85      1.53 o
  -7   4   1      583.02      622.97     15.62 o
  -6   4   1      103.11       99.99      4.45 o
  -5   4   1      265.64      285.53      5.43 o
  -4   4   1     1201.20     1157.43     13.07 o
  -3   4   1        5.45        4.87      0.83 o
  -2   4   1      529.98      501.68      9.92 o
  -1   4   1     4492.84     4317.91     31.21 o
   0   4   1      112.52      125.23      3.05 o
   1   4   1     1538.70     1582.94     13.46 o
   2   4   1     1355.53     1293.32     13.13 o
   3   4   1        6.18       13.83      1.20 o
   4   4   1      793.12      724.17     14.67 o
   5   4   1      382.23      392.18     10.44 o
   6   4   1      114.07      111.57      3.95 o
   7   4   1      102.72      112.04      3.55 o
   8   4   1     1508.64     1529.91     36.06 o
   9   4   1      250.05      237.84      7.21 o
  10   4   1       53.79       52.12      3.15 o
  11   4   1      319.16      275.56     10.09 o
  12   4   1       18.78       17.05      1.80 o
  13   4   1       27.30       22.58      1.94 o
  14   4   1      497.59      490.55     18.07 o
  15   4   1      503.79      503.43     14.35 o
 -13   5   1      252.19      249.38      7.85 o
 -12   5   1        1.81        0.93      0.88 o
 -11   5   1      138.33      120.54      7.23 o
 -10   5   1      148.30      141.05      5.46 o
  -9   5   1       61.45       51.74      2.32 o
  -8   5   1        5.94        6.74      1.11 o
  -7   5   1        2.43        1.33      0.81 o
  -6   5   1      172.09      176.49      5.60 o
  -5   5   1      121.19      108.58      3.26 o
  -4   5   1       12.33       14.62      1.41 o
  -3   5   1       55.03       50.32      2.52 o
  -2   5   1        8.44        8.34      1.17 o
  -1   5   1      182.26      183.25      3.99 o
   0   5   1        8.15       10.51      1.31 o
   1   5   1       36.94       43.83      2.15 o
   2   5   1       16.19       12.76      1.40 o
   3   5   1      301.41      260.84      5.92 o
   4   5   1       36.01       41.03      2.62 o
   5   5   1     1294.38     1350.78     24.01 o
   6   5   1      217.49      205.98      7.81 o
   7   5   1        1.34       -0.01      1.22 o
   8   5   1        0.15        1.01      1.36 o
   9   5   1      442.93      359.43      9.33 o
  10   5   1       47.90       45.51      3.03 o
  11   5   1      263.03      244.04      7.19 o
  12   5   1       36.85       34.12      2.45 o
  -8   6   1      234.86      218.01      7.36 o
  -7   6   1        0.53       -0.28      1.42 o
  -6   6   1        0.29        1.44      0.83 o
  -5   6   1      375.52      391.80      9.98 o
  -4   6   1       66.99       41.46      5.35 o
  -3   6   1      267.83      249.63     19.39 o
  -2   6   1       39.30       37.18      3.06 o
  -1   6   1       54.47       59.97      2.95 o
   0   6   1        1.82       -0.73      0.88 o
   1   6   1      126.97      139.96      3.88 o
   2   6   1      101.96       92.12      3.56 o
   3   6   1        1.05        0.52      1.00 o
   4   6   1       12.40       15.48      1.66 o
   5   6   1        1.13        1.96      0.95 o
   6   6   1        2.23        2.99      1.35 o
   7   6   1       33.63       25.05      2.35 o
 -20   0   2      607.98      668.04     45.23 o
 -19   0   2       45.15       56.86      6.50 o
 -18   0   2      882.92      977.00     28.96 o
 -17   0   2      170.85      151.76     21.90 o
 -16   0   2      243.86      209.53     11.56 o
 -15   0   2        5.68       14.26      3.15 o
 -14   0   2     3298.62     3451.62     30.92 o
 -13   0   2      892.94     1030.82     15.84 o
 -12   0   2     6488.85     6549.17     47.24 o
 -11   0   2      554.49      502.86     12.22 o
 -10   0   2       47.79       41.26      3.48 o
  -9   0   2      898.60     1102.09     15.98 o
  -8   0   2     3653.24     3804.02     25.46 o
  -7   0   2     6034.83     6277.27    177.76 o
  -6   0   2     7610.19     8119.82     81.73 o
  -5   0   2      338.39      301.52      8.49 o
  -4   0   2      210.58      204.62      6.30 o
  -3   0   2     2077.88     2035.07     13.47 o
  -2   0   2      239.59      302.55      4.03 o
  -1   0   2        9.40        9.35      2.39 o
   0   0   2      284.93      362.14      4.35 o
   1   0   2     1546.41     1494.68     10.14 o
   2   0   2      584.56      543.53      7.20 o
   3   0   2      287.09      232.36      5.40 o
   4   0   2     7342.95     6906.94     44.78 o
   5   0   2     3897.67     3635.38     30.24 o
   6   0   2     3919.30     3742.98     40.15 o
   7   0   2      860.11     1106.14     27.26 o
   8   0   2        0.05        1.31      2.47 o
   9   0   2      284.70      228.54      7.27 o
  10   0   2     6815.02     6561.49     50.31 o
  11   0   2      584.85      736.60     16.40 o
  12   0   2     3417.61     3955.36    231.99 o
  13   0   2        0.39        5.38      2.27 o
  14   0   2      297.96      274.08     17.70 o
  15   0   2      191.34      164.08     14.06 o
  16   0   2     1015.38     1168.96     76.03 o
  17   0   2      141.72      120.17     38.04 o
  18   0   2      566.44      607.81     17.93 o
 -20   1   2        6.83        4.81      1.05 o
 -19   1   2        0.09        0.20      1.19 o
 -18   1   2       50.03       46.43      3.74 o
 -17   1   2      307.57      303.81      7.59 o
 -16   1   2      607.16      663.01     11.84 o
 -15   1   2      134.30      149.38      5.10 o
 -14   1   2      210.90      242.45     12.85 o
 -13   1   2        0.12        0.52      1.12 o
 -12   1   2      193.99      217.60      5.05 o
 -11   1   2     1140.98     1153.44     26.91 o
 -10   1   2     2194.23     2368.41     35.79 o
  -9   1   2      689.28      726.30     22.22 o
  -8   1   2     5575.74     5933.13    135.33 o
  -7   1   2       49.58       60.93      2.08 o
  -6   1   2       23.87       47.71      2.35 o
  -5   1   2     8851.61     9078.51    137.96 o
  -4   1   2    12612.30    12704.50     34.38 o
  -3   1   2     1322.77     1482.65     10.47 o
  -2   1   2     9318.19     9044.62     33.21 o
  -1   1   2     3590.65     3190.68     19.75 o
   0   1   2     9018.33     7975.14     32.96 o
   1   1   2     2809.25     2781.36     43.60 o
   2   1   2    13902.56    12625.91    302.00 o
   3   1   2     7338.74     7312.66     27.39 o
   4   1   2       83.79      114.99      3.19 o
   5   1   2      284.32      318.69      6.38 o
   6   1   2     5047.61     5207.17    120.27 o
   7   1   2      207.56      219.43      5.27 o
   8   1   2     2218.22     2268.82     56.72 o
   9   1   2     1129.77     1076.62     53.13 o
  10   1   2      226.46      238.96      5.43 o
  11   1   2       17.63       19.69      1.75 o
  12   1   2      147.14      174.26      6.57 o
  13   1   2       63.84       67.03      4.99 o
  14   1   2      367.22      401.63     19.51 o
  15   1   2      368.82      399.57      9.52 o
  16   1   2       95.61       94.82      4.39 o
  17   1   2        8.18       10.10      1.57 o
  18   1   2       10.26        5.08      2.28 o
 -19   2   2       12.93       16.06      2.40 o
 -18   2   2       62.03       66.40      3.04 o
 -17   2   2       41.62       39.67      2.55 o
 -16   2   2        0.04        0.68      1.14 o
 -15   2   2       57.81       66.42      3.66 o
 -14   2   2       88.99       99.33      4.41 o
 -13   2   2       99.94      114.95      3.37 o
 -12   2   2       29.56       24.08      1.62 o
 -11   2   2      489.43      489.41      6.96 o
 -10   2   2     1646.32     1743.99     22.88 o
  -9   2   2      253.31      251.91      4.92 o
  -8   2   2      852.74      867.16     15.47 o
  -7   2   2      872.33      891.83      8.99 o
  -6   2   2      123.90      159.62      4.27 o
  -5   2   2     1100.58     1170.87     23.81 o
  -4   2   2     1757.72     1941.16     24.48 o
  -3   2   2     1174.89     1146.35     10.99 o
  -2   2   2      449.20      399.48      7.03 o
  -1   2   2      132.89      139.72      4.29 o
   0   2   2       36.39       23.77      1.59 o
   1   2   2      390.68      395.69      6.57 o
   2   2   2      760.99      804.23     23.92 o
   3   2   2     1379.07     1348.71     11.27 o
   4   2   2        8.01       15.27      1.46 o
   5   2   2      559.99      566.33      8.36 o
   6   2   2     1633.10     1298.62    132.74 o
   7   2   2      113.88       99.46      5.75 o
   8   2   2      415.39      475.84      5.64 o
   9   2   2      115.68      110.77      3.05 o
  10   2   2       17.10       16.72      1.64 o
  11   2   2      198.30      220.99      5.18 o
  12   2   2      476.33      497.61     10.33 o
  13   2   2       20.20       24.42      2.32 o
  14   2   2       85.40       90.47      4.00 o
  15   2   2        2.06        0.79      1.19 o
  16   2   2       91.90       85.85      4.74 o
  17   2   2       12.81       15.41      2.21 o
 -18   3   2       10.48       12.30      1.58 o
 -17   3   2       10.33        7.75      1.27 o
 -16   3   2      115.27      122.74      4.26 o
 -15   3   2       16.57       18.44      2.07 o
 -14   3   2      246.36      267.06      6.22 o
 -13   3   2      100.78      107.39      3.82 o
 -12   3   2       12.85       12.49      1.54 o
 -11   3   2        0.16        1.76      0.76 o
 -10   3   2       15.70       16.22      1.22 o
  -9   3   2        0.04        2.55      0.67 o
  -8   3   2        0.14        0.82      0.54 o
  -7   3   2        0.09        1.12      0.49 o
  -6   3   2      811.96      856.02     15.33 o
  -5   3   2       36.64       30.34      2.23 o
  -4   3   2     2643.41     2561.72     34.77 o
  -3   3   2        2.18        4.02      1.32 o
  -2   3   2      392.94      468.03      8.66 o
  -1   3   2       29.34       22.37      2.11 o
   0   3   2      699.08      720.85     18.19 o
   1   3   2      358.09      372.65     10.52 o
   2   3   2     2487.12     2332.93    106.54 o
   3   3   2      112.48      105.31      3.54 o
   4   3   2       26.16       25.11      1.48 o
   5   3   2       15.65       13.79      0.97 o
   6   3   2        8.71       11.21      0.91 o
   7   3   2      239.10      249.34      5.75 o
   8   3   2       78.72       67.56      2.29 o
   9   3   2        5.24        4.72      0.91 o
  10   3   2       68.71       64.38      2.78 o
  11   3   2      156.36      154.52      4.28 o
  12   3   2       79.38       80.38      3.09 o
  13   3   2        0.11        1.45      0.97 o
  14   3   2      484.84      514.44     11.50 o
  15   3   2        0.24        0.37      1.20 o
  16   3   2        6.61        3.42      2.37 o
 -16   4   2       14.95       17.62      1.51 o
 -15   4   2       17.48       14.48      1.51 o
 -14   4   2       21.39       25.07      2.01 o
 -13   4   2      128.64      142.82      4.92 o
 -12   4   2        3.43        5.03      1.10 o
 -11   4   2       48.57       56.77      2.60 o
 -10   4   2      416.25      416.64      9.09 o
  -9   4   2        0.19       -0.04      1.00 o
  -8   4   2       36.39       36.29      2.11 o
  -7   4   2      151.54      142.60      6.03 o
  -6   4   2      298.51      268.76      5.35 o
  -5   4   2       24.73       22.08      1.33 o
  -4   4   2      314.75      278.75      4.35 o
  -3   4   2        6.41        4.90      0.84 o
  -2   4   2       12.79       19.94      1.31 o
  -1   4   2        5.37        5.15      0.78 o
   0   4   2       86.14       75.36      2.56 o
   1   4   2       76.59       73.39      2.17 o
   2   4   2       39.93       40.04      1.59 o
   3   4   2       35.53       28.95      1.41 o
   4   4   2       58.20       48.23      1.92 o
   5   4   2        2.12        1.28      0.62 o
   6   4   2      112.69       95.62      4.00 o
   7   4   2       43.32       46.45      2.81 o
   8   4   2       36.49       37.59      3.23 o
   9   4   2       10.63        8.07      2.08 o
  10   4   2       15.39       15.23      1.95 o
  11   4   2       61.77       53.31      3.01 o
  12   4   2       27.47       22.79      1.86 o
  13   4   2       11.58       10.44      1.37 o
  14   4   2       66.44       58.95      4.81 o
 -13   5   2        0.05        0.98      0.83 o
 -12   5   2       84.17       68.87      6.85 o
 -11   5   2       20.98       19.13      1.57 o
 -10   5   2      688.70      708.50     23.83 o
  -9   5   2       99.35       98.74      3.43 o
  -8   5   2      109.62      109.88      3.39 o
  -7   5   2        4.75        3.29      1.22 o
  -6   5   2      650.40      653.84     10.91 o
  -5   5   2       40.03       38.94      2.01 o
  -4   5   2     1401.65     1507.22     34.40 o
  -3   5   2        6.53        9.53      1.21 o
  -2   5   2      667.36      674.92     15.82 o
  -1   5   2       69.42       58.73      3.49 o
   0   5   2      436.42      476.36     15.89 o
   1   5   2       10.38        7.90      1.24 o
   2   5   2     1821.57     1950.17     27.11 o
   3   5   2        3.68        6.06      1.26 o
   4   5   2      927.06     1008.95     34.00 o
   5   5   2      165.05      161.73      6.95 o
   6   5   2       38.61       46.77      2.78 o
   7   5   2       98.07       94.44      4.14 o
   8   5   2     1134.23     1103.71     38.27 o
   9   5   2       32.49       23.82      1.72 o
  10   5   2      208.33      223.33      5.87 o
  11   5   2       18.99       14.94      1.56 o
  -9   6   2        9.01        8.96      1.86 o
  -8   6   2      352.26      336.02      9.42 o
  -7   6   2       89.20       84.22      3.91 o
  -6   6   2      495.82      509.89     11.31 o
  -5   6   2       95.96       86.03     13.32 o
  -4   6   2       70.05       65.69      2.98 o
  -3   6   2      213.66      223.68     11.03 o
  -2   6   2     1270.74     1348.56     43.17 o
  -1   6   2       15.36       14.98      1.74 o
   0   6   2      763.29      842.15     20.76 o
   1   6   2       93.95      106.56      3.87 o
   2   6   2      200.27      218.62      5.74 o
   3   6   2      523.15      526.72     15.95 o
   4   6   2      715.93      715.79     15.47 o
   5   6   2      252.31      239.63      6.06 o
   6   6   2      353.35      352.12      6.88 o
   7   6   2      135.48      120.09      7.63 o
 -20   1   3        0.48        1.15      1.04 o
 -19   1   3       67.76       72.94      4.37 o
 -18   1   3      105.74      110.18      5.77 o
 -17   1   3        5.21        5.33      1.56 o
 -16   1   3       59.44       63.76      3.44 o
 -15   1   3       22.60       26.37      2.65 o
 -14   1   3       47.24       43.65      2.93 o
 -13   1   3       22.49       21.90      1.76 o
 -12   1   3      340.05      334.16     10.87 o
 -11   1   3      156.70      147.05      3.40 o
 -10   1   3        5.84        8.58      0.85 o
  -9   1   3       68.91       74.91      3.12 o
  -8   1   3     1143.32     1091.26     18.17 o
  -7   1   3     1723.58     1831.20     24.02 o
  -6   1   3       32.65       35.28      1.88 o
  -5   1   3     2293.19     2317.08     17.07 o
  -4   1   3      516.92      556.80     13.05 o
  -3   1   3     3415.73     3521.63     32.88 o
  -2   1   3     2108.03     1757.12     13.09 o
  -1   1   3     1441.42     1438.72     31.16 o
   0   1   3       33.45       26.95      1.49 o
   1   1   3     2248.31     2197.66     29.98 o
   2   1   3        6.86       13.52      2.35 o
   3   1   3     3149.73     3093.36     57.37 o
   4   1   3      467.75      454.86      7.23 o
   5   1   3        0.05        3.84      1.14 o
   6   1   3     1016.55      982.62     20.38 o
   7   1   3      171.59      182.14      4.55 o
   8   1   3      411.74      420.76     12.91 o
   9   1   3       79.68       64.29      2.61 o
  10   1   3      453.64      462.40      8.36 o
  11   1   3       12.78       13.79      1.51 o
  12   1   3      162.28      125.82     35.76 o
  13   1   3       14.63       21.27      3.27 o
  14   1   3        0.32        2.18      1.70 o
  15   1   3        6.26       10.13      2.31 o
  16   1   3      148.48      136.88     11.33 o
  17   1   3      128.14       32.24     10.17 o
 -19   2   3       19.09       12.76      2.10 o
 -18   2   3        9.63        9.07      1.38 o
 -17   2   3      107.73      127.22      4.15 o
 -16   2   3       40.76       51.68      3.25 o
 -15   2   3      110.75      117.52      4.77 o
 -14   2   3      577.53      602.41     15.12 o
 -13   2   3        9.71        9.51      1.26 o
 -12   2   3       70.47       72.90      2.51 o
 -11   2   3      516.18      547.97      7.75 o
 -10   2   3      803.22      798.33     15.39 o
  -9   2   3     1844.38     1846.90     22.13 o
  -8   2   3     2500.21     2400.96     23.61 o
  -7   2   3     2609.11     2555.39     40.17 o
  -6   2   3      944.26      980.23     17.19 o
  -5   2   3        0.85        5.84      1.33 o
  -4   2   3     1071.50     1242.33     11.90 o
  -3   2   3     5455.48     5142.77     56.13 o
  -2   2   3        2.46        9.67      1.58 o
  -1   2   3     8471.76     7861.25     42.88 o
   0   2   3      671.78      769.70     23.11 o
   1   2   3     3029.89     2818.89     48.46 o
   2   2   3     1152.92     1280.02     10.98 o
   3   2   3      801.36      725.27     12.69 o
   4   2   3     2224.95     2087.73     19.30 o
   5   2   3     2254.78     2203.16     27.29 o
   6   2   3       17.93       16.99      1.27 o
   7   2   3     1606.39     1592.01     23.28 o
   8   2   3      704.08      692.12      7.30 o
   9   2   3       23.91       23.07      1.60 o
  10   2   3      100.03       97.67      9.63 o
  11   2   3      111.66      112.77      4.40 o
  12   2   3      293.40      282.44      8.05 o
  13   2   3       72.86       88.79      4.68 o
  14   2   3       40.83       48.96      3.30 o
  15   2   3       30.31       28.01      3.00 o
  16   2   3       18.90       23.09      2.87 o
 -18   3   3        7.14        6.15      1.12 o
 -17   3   3      193.97      203.39      5.15 o
 -16   3   3      267.55      274.10      6.47 o
 -15   3   3      599.14      645.12     10.58 o
 -14   3   3        5.07        4.12      1.40 o
 -13   3   3        0.00       -0.01      1.11 o
 -12   3   3      160.82      136.46     13.19 o
 -11   3   3      509.32      510.18      6.07 o
 -10   3   3      390.05      379.07      4.94 o
  -9   3   3     1928.41     1879.85     27.20 o
  -8   3   3       32.26       37.10      1.43 o
  -7   3   3       94.64       75.07      1.93 o
  -6   3   3     1718.06     1579.37     23.19 o
  -5   3   3      982.36      822.53     58.72 o
  -4   3   3       56.37       61.93      2.23 o
  -3   3   3     1691.51     1547.81     39.26 o
  -2   3   3        5.28        3.93      0.81 o
  -1   3   3      473.83      495.71     11.47 o
   0   3   3      332.18      290.68      9.40 o
   1   3   3     1810.04     1694.21     45.07 o
   2   3   3     1078.61      774.69     61.47 o
   3   3   3      323.56      299.51      8.17 o
   4   3   3      275.08      240.33     10.17 o
   5   3   3      662.61      651.68     14.28 o
   6   3   3      170.35      184.36      4.57 o
   7   3   3      944.49      916.88     27.45 o
   8   3   3      170.72      163.37      7.43 o
   9   3   3      112.82      113.40      3.65 o
  10   3   3       47.42       42.66      2.53 o
  11   3   3      341.11      352.79      6.76 o
  12   3   3        0.94        3.66      1.45 o
  13   3   3      188.44      182.07      6.95 o
  14   3   3       81.51       69.78      3.71 o
  15   3   3      121.75      122.14     16.10 o
 -16   4   3       11.48       11.40      1.58 o
 -15   4   3       84.56       86.56      3.77 o
 -14   4   3      294.46      328.36      9.92 o
 -13   4   3      960.67     1031.20     11.90 o
 -12   4   3        7.86       10.07      1.79 o
 -11   4   3      168.69      162.34      4.67 o
 -10   4   3       28.15       24.52      1.90 o
  -9   4   3      123.17      115.20      4.88 o
  -8   4   3      712.51      655.88     25.26 o
  -7   4   3      653.80      612.74     18.83 o
  -6   4   3       90.45       85.62      4.39 o
  -5   4   3      587.94      499.85     23.50 o
  -4   4   3       83.89       75.70      3.46 o
  -3   4   3      293.03      248.56      4.65 o
  -2   4   3      146.18      131.08      3.91 o
  -1   4   3      496.63      465.99      8.98 o
   0   4   3      351.69      329.35      6.88 o
   1   4   3       93.43       85.59      2.61 o
   2   4   3       80.49       86.62      2.50 o
   3   4   3      523.72      499.18      6.64 o
   4   4   3       68.49       59.21      2.12 o
   5   4   3     1317.98     1294.08     27.06 o
   6   4   3       78.48       88.96      3.50 o
   7   4   3        1.64        0.54      1.32 o
   8   4   3       32.93       29.40      3.25 o
   9   4   3      392.43      356.62      7.97 o
  10   4   3       25.90       27.62      2.47 o
  11   4   3      897.21      856.53     14.86 o
  12   4   3       78.00       70.54      3.46 o
  13   4   3       17.25       15.75      2.44 o
 -14   5   3       23.70       22.37      3.53 o
 -13   5   3       69.40       59.48      4.40 o
 -12   5   3        6.23        7.94      1.26 o
 -11   5   3       45.05       33.75      2.04 o
 -10   5   3       72.96       71.89      3.03 o
  -9   5   3      711.24      723.54     21.05 o
  -8   5   3       31.41       30.48      2.40 o
  -7   5   3      239.16      243.63      5.35 o
  -6   5   3       43.71       46.51      2.50 o
  -5   5   3       65.28       53.30      3.36 o
  -4   5   3        0.47        1.07      0.76 o
  -3   5   3       55.51       59.52      3.09 o
  -2   5   3       92.00       97.13      4.36 o
  -1   5   3      201.02      209.99      7.43 o
   0   5   3        7.83        8.85      2.28 o
   1   5   3        0.03       -1.36      1.36 o
   2   5   3      208.05      189.92      5.52 o
   3   5   3       56.85       52.18      3.14 o
   4   5   3       79.85       77.35      3.31 o
   5   5   3       14.56       16.76      1.75 o
   6   5   3       53.38       50.28      2.66 o
   7   5   3        1.13       -0.95      1.17 o
   8   5   3       96.24       88.84      3.09 o
   9   5   3       55.48       55.09      2.66 o
  10   5   3        5.26        0.14      1.13 o
  11   5   3        0.87        0.08      0.75 o
  -9   6   3       15.59       16.01      2.65 o
  -8   6   3       59.86       58.14      3.72 o
  -7   6   3        4.70        7.09      2.63 o
  -6   6   3        0.35        2.22      1.41 o
  -5   6   3       31.85       33.86      2.47 o
  -4   6   3      356.10      355.99      8.69 o
  -3   6   3      101.08      109.72      7.45 o
  -2   6   3      140.42      149.67      4.59 o
  -1   6   3      160.70      173.32      5.22 o
   0   6   3       11.82       15.52      2.04 o
   1   6   3       49.07       51.03      2.82 o
   2   6   3      302.18      294.93      6.25 o
   3   6   3       53.21       53.79      3.13 o
   4   6   3      118.10      116.67      4.31 o
   5   6   3      487.56      471.89      8.07 o
   6   6   3        7.60        5.08      2.10 o
 -21   0   4       79.54       92.52      6.72 o
 -20   0   4      163.67      161.16     10.42 o
 -19   0   4        1.51        3.26      3.33 o
 -18   0   4     1362.19     1419.21     36.95 o
 -17   0   4       56.93       65.00      5.40 o
 -16   0   4       18.46       26.35      3.46 o
 -15   0   4      364.64      336.02      8.24 o
 -14   0   4      558.32      597.90     10.07 o
 -13   0   4      513.05      541.25      9.17 o
 -12   0   4     1179.34     1260.34     24.65 o
 -11   0   4       44.68       55.74      2.10 o
 -10   0   4     1482.47     1449.07     31.29 o
  -9   0   4      217.66      207.79      7.55 o
  -8   0   4     2174.26     2488.60     25.90 o
  -7   0   4      813.57      880.56     19.30 o
  -6   0   4     4558.60     4572.95     33.22 o
  -5   0   4     2336.78     2295.66     18.79 o
  -4   0   4     7380.54     7542.53    202.28 o
  -3   0   4       28.22       23.05      1.34 o
  -2   0   4     1541.82     1934.34     17.87 o
  -1   0   4       11.44       10.92      0.92 o
   0   0   4     8625.58     9251.01     40.42 o
   1   0   4     2506.08     2433.28     19.80 o
   2   0   4     3995.61     3765.74     27.20 o
   3   0   4      804.38      870.82     10.71 o
   4   0   4     1948.74     2076.71     23.68 o
   5   0   4      157.54      145.14      5.69 o
   6   0   4     1460.55     1352.02     28.57 o
   7   0   4      192.52      203.56      7.68 o
   8   0   4     1521.38     1603.80     23.30 o
   9   0   4      310.30      319.92      8.97 o
  10   0   4      510.42      572.30     17.85 o
  11   0   4      257.94      246.87      9.64 o
  12   0   4        3.56       12.08      4.96 o
  13   0   4      222.06      263.16     17.51 o
  14   0   4     1556.32     1677.58     96.09 o
  15   0   4       44.43       35.48     10.00 o
  16   0   4      172.15      159.98     10.33 o
  17   0   4       88.46       63.81      5.44 o
 -20   1   4      103.25      120.05      4.98 o
 -19   1   4       15.89       14.42      1.83 o
 -18   1   4        0.29        0.35      1.19 o
 -17   1   4      135.97      130.40      5.79 o
 -16   1   4      107.56      115.32      5.15 o
 -15   1   4       24.22       25.39      2.95 o
 -14   1   4      423.93      489.11     15.06 o
 -13   1   4       23.45       18.92      1.65 o
 -12   1   4       75.90       82.92      2.56 o
 -11   1   4        1.36        0.87      0.60 o
 -10   1   4       63.66       48.83      2.22 o
  -9   1   4      399.57      405.64     11.02 o
  -8   1   4      695.60      788.32     17.28 o
  -7   1   4      148.55      139.48      3.15 o
  -6   1   4     2795.56     2734.26     67.32 o
  -5   1   4       48.15       57.08      2.54 o
  -4   1   4     5671.14     5193.80     25.19 o
  -3   1   4      734.94      833.59     15.04 o
  -2   1   4       47.84       46.08      1.64 o
  -1   1   4      945.81      980.78      9.94 o
   0   1   4     3269.09     2914.18     54.58 o
   1   1   4        0.33        1.78      0.47 o
   2   1   4     3985.92     3824.80    103.46 o
   3   1   4      187.76      164.40      3.76 o
   4   1   4      508.74      567.48     11.95 o
   5   1   4      541.71      545.29     14.50 o
   6   1   4       50.85       35.66      2.34 o
   7   1   4       74.94       67.75      2.41 o
   8   1   4       76.97       72.92      4.09 o
   9   1   4       43.30       40.10      2.64 o
  10   1   4      438.20      493.00     10.63 o
  11   1   4       21.32       22.68      2.16 o
  12   1   4       39.11       46.24      4.33 o
  13   1   4      177.97      188.87      8.32 o
  14   1   4        0.95        0.21      1.71 o
  15   1   4        2.31        1.02      1.12 o
  16   1   4      101.88       24.05      2.68 o
 -20   2   4        0.61       -1.91      1.91 o
 -19   2   4        0.20        1.60      0.81 o
 -18   2   4       39.15       33.00      2.12 o
 -17   2   4        0.42        1.14      1.30 o
 -16   2   4      134.76      140.96      5.96 o
 -15   2   4      199.58      205.89      5.93 o
 -14   2   4        2.98        5.21      0.94 o
 -13   2   4       21.75       23.13      1.52 o
 -12   2   4        0.65        0.62      0.67 o
 -11   2   4       24.41       24.46      1.25 o
 -10   2   4       11.25       17.56      1.16 o
  -9   2   4      283.92      300.97      4.06 o
  -8   2   4     1093.01     1064.26     50.36 o
  -7   2   4       32.46       35.06      1.99 o
  -6   2   4      689.86      708.52      9.54 o
  -5   2   4        3.33        4.09      1.14 o
  -4   2   4      576.58      611.75      9.67 o
  -3   2   4       33.19       30.28      1.81 o
  -2   2   4     8471.13     8308.98    200.39 o
  -1   2   4      613.94      613.46     15.92 o
   0   2   4      925.01      966.19     25.00 o
   1   2   4       38.50       36.57      1.72 o
   2   2   4        2.77        5.14      0.96 o
   3   2   4       36.65       30.26      2.01 o
   4   2   4     2671.09     2708.36     35.14 o
   5   2   4      899.27      811.27     45.08 o
   6   2   4       12.79       16.59      1.36 o
   7   2   4      155.11      147.96      3.32 o
   8   2   4       99.43      105.67      2.94 o
   9   2   4        9.02        9.32      1.29 o
  10   2   4       60.52       66.27      3.19 o
  11   2   4      249.95      244.20     11.00 o
  12   2   4        3.76        5.24      1.89 o
  13   2   4       69.99       85.04      4.31 o
  14   2   4       21.60       21.69      2.80 o
  15   2   4        6.51        7.58      1.88 o
  16   2   4        2.36        0.55      1.95 o
 -18   3   4       72.87       72.77      3.23 o
 -17   3   4        0.47        1.91      1.09 o
 -16   3   4      350.00      406.12      8.08 o
 -15   3   4       59.55       59.09      3.23 o
 -14   3   4      301.26      327.39      6.31 o
 -13   3   4       31.10       33.52      2.00 o
 -12   3   4       83.12       84.45      2.64 o
 -11   3   4       75.90       73.64      3.60 o
 -10   3   4      739.96      727.53     21.41 o
  -9   3   4        8.61       11.83      0.92 o
  -8   3   4      430.66      452.77      5.70 o
  -7   3   4       22.34       16.10      1.45 o
  -6   3   4        0.01        0.60      0.53 o
  -5   3   4       63.32       57.54      3.20 o
  -4   3   4      424.64      324.69     36.59 o
  -3   3   4       56.50       57.37      2.22 o
  -2   3   4      474.62      431.54     17.21 o
  -1   3   4      188.98      183.99      7.56 o
   0   3   4      299.04      277.88     16.73 o
   1   3   4       17.27       22.72      1.26 o
   2   3   4       12.52       14.50      1.07 o
   3   3   4       89.64       69.48      2.37 o
   4   3   4     1655.61     1562.93     29.43 o
   5   3   4      355.86      344.46      7.61 o
   6   3   4     1279.62     1290.07     28.14 o
   7   3   4       63.47       71.57      3.08 o
   8   3   4        0.51       -0.95      1.24 o
   9   3   4      186.13      178.30      5.09 o
  10   3   4      273.90      272.83      9.34 o
  11   3   4        7.31       10.20      1.69 o
  12   3   4      627.57      703.30     11.87 o
  13   3   4        0.04        1.52      1.11 o
  14   3   4       10.81        5.22      2.28 o
 -17   4   4        1.47        2.37      1.24 o
 -16   4   4       53.73       60.50      3.36 o
 -15   4   4       16.17       20.32      2.13 o
 -14   4   4      136.19      149.63      5.45 o
 -13   4   4        0.03       -1.20      1.23 o
 -12   4   4      219.65      208.93      8.71 o
 -11   4   4        0.13        0.73      1.08 o
 -10   4   4        6.47        3.48      1.07 o
  -9   4   4       57.33       65.27      2.88 o
  -8   4   4      242.02      248.16      6.22 o
  -7   4   4       35.81       26.84      2.91 o
  -6   4   4      421.65      426.08      9.36 o
  -5   4   4      214.63      213.74      4.07 o
  -4   4   4       50.04       54.35      2.15 o
  -3   4   4       11.73       12.02      1.76 o
  -2   4   4      586.49      529.02     26.03 o
  -1   4   4       26.26       20.33      1.23 o
   0   4   4      185.03      174.80      4.96 o
   1   4   4      194.41      211.17      4.12 o
   2   4   4        1.62        1.50      1.08 o
   3   4   4        0.21        0.30      0.88 o
   4   4   4      489.52      487.69     11.23 o
   5   4   4        2.07        3.43      1.61 o
   6   4   4        2.89        2.80      1.54 o
   7   4   4       29.52       22.92      2.00 o
   8   4   4        4.29        5.15      1.63 o
   9   4   4        3.33        3.49      1.48 o
  10   4   4      138.64      130.04      4.44 o
  11   4   4        0.80        1.55      1.13 o
  12   4   4        0.19       -0.26      0.64 o
  13   4   4       61.35       66.23      3.97 o
 -14   5   4       12.53        9.16      2.57 o
 -13   5   4       18.25       15.27      2.17 o
 -12   5   4      288.49      281.70     14.38 o
 -11   5   4       11.89       10.68      1.40 o
 -10   5   4      664.58      664.78     24.73 o
  -9   5   4        0.31        0.23      1.02 o
  -8   5   4      213.31      224.73      5.87 o
  -7   5   4       71.44       76.75      3.41 o
  -6   5   4      326.00      353.04     10.93 o
  -5   5   4       52.07       53.79      3.46 o
  -4   5   4     1125.74     1123.45     31.40 o
  -3   5   4      129.99      118.83      4.30 o
  -2   5   4      164.22      183.36      7.00 o
  -1   5   4       47.23       43.40      3.77 o
   0   5   4      652.26      683.31     15.11 o
   1   5   4       92.53       90.70      3.74 o
   2   5   4      804.34      830.62     18.87 o
   3   5   4      132.29      131.07      4.21 o
   4   5   4       32.64       32.69      2.27 o
   5   5   4       84.32       78.36      3.22 o
   6   5   4      636.67      621.36     11.69 o
   7   5   4       25.25       19.65      1.62 o
   8   5   4      449.59      413.13     19.16 o
   9   5   4        3.14        1.22      1.01 o
  10   5   4       29.56       34.95      2.75 o
  -9   6   4       79.15       95.60      5.79 o
  -8   6   4       10.90        9.83      1.34 o
  -7   6   4      321.62      286.69     18.94 o
  -6   6   4        0.02        2.13      0.97 o
  -5   6   4        3.53        2.52      1.15 o
  -4   6   4      167.29      170.21      5.58 o
  -3   6   4       36.11       42.03      2.22 o
  -2   6   4      419.15      448.29      8.78 o
  -1   6   4       57.09       54.49      3.28 o
   0   6   4       59.42       60.97      3.45 o
   1   6   4       12.10        9.12      2.07 o
   2   6   4        6.23        6.61      1.45 o
   3   6   4        8.02        6.43      1.84 o
   4   6   4      183.60      177.29      5.41 o
   5   6   4       18.98       25.52      2.35 o
 -21   1   5      123.52      117.16      5.51 o
 -20   1   5        4.84        4.21      2.05 o
 -19   1   5      113.15       95.98      4.09 o
 -18   1   5       70.46       65.15      3.29 o
 -17   1   5       82.07       86.90      4.42 o
 -16   1   5        6.68        3.07      1.50 o
 -15   1   5      122.94      134.41      5.54 o
 -14   1   5      224.83      231.11     14.14 o
 -13   1   5       80.45       70.64      3.08 o
 -12   1   5       40.59       41.49      1.65 o
 -11   1   5      310.19      282.65      4.29 o
 -10   1   5      449.07      411.30     13.20 o
  -9   1   5       30.84       22.56      1.49 o
  -8   1   5     2602.94     2639.52     53.56 o
  -7   1   5      632.37      710.40      9.68 o
  -6   1   5      105.90       99.49      3.65 o
  -5   1   5       53.46       32.70      1.86 o
  -4   1   5     4389.19     4312.32     46.77 o
  -3   1   5       29.76       34.11      2.51 o
  -2   1   5     4914.65     4014.21    264.06 o
  -1   1   5       95.63       73.38      2.39 o
   0   1   5     2777.32     2827.73     46.45 o
   1   1   5        0.36        3.48      0.52 o
   2   1   5     2405.49     2395.55     68.00 o
   3   1   5      184.70      202.58      5.30 o
   4   1   5      947.03      901.85     18.70 o
   5   1   5       76.28       61.66      2.79 o
   6   1   5      350.36      360.99      7.89 o
   7   1   5      145.08      123.79      5.82 o
   8   1   5       28.80       36.70      2.07 o
   9   1   5        3.04        2.09      1.00 o
  10   1   5       36.91       30.61      2.57 o
  11   1   5       72.21       73.67      5.16 o
  12   1   5       98.71      110.64      6.88 o
  13   1   5      116.83      127.38      6.22 o
  14   1   5        8.20        6.29      2.80 o
  15   1   5       77.94       18.18      4.08 o
  16   1   5        0.01        0.11      1.42 o
 -20   2   5        9.14       10.78      2.14 o
 -19   2   5      647.53      590.37     20.85 o
 -18   2   5      120.68      127.48      4.08 o
 -17   2   5      323.97      335.87      8.19 o
 -16   2   5      393.22      413.83     11.07 o
 -15   2   5     1241.30     1280.19     36.61 o
 -14   2   5       24.49       19.47      2.42 o
 -13   2   5     2417.94     2388.08     51.08 o
 -12   2   5     1162.61     1196.59     14.21 o
 -11   2   5      224.00      231.52      4.06 o
 -10   2   5      618.66      630.95      5.97 o
  -9   2   5      400.00      387.59      6.20 o
  -8   2   5      280.06      263.45      6.39 o
  -7   2   5     1990.39     2097.98     23.10 o
  -6   2   5     3922.14     4094.19     36.34 o
  -5   2   5        5.96       13.09      2.64 o
  -4   2   5      581.16      582.94     10.28 o
  -3   2   5      153.12      125.55      3.61 o
  -2   2   5       16.19       18.81      1.36 o
  -1   2   5       95.34       88.75      2.93 o
   0   2   5     3063.44     3085.32     17.78 o
   1   2   5      229.48      224.72      4.83 o
   2   2   5      614.75      645.24     14.38 o
   3   2   5     1120.12     1145.49     14.51 o
   4   2   5      936.61      817.65     39.30 o
   5   2   5      139.14      132.90      3.48 o
   6   2   5      926.21      942.56      9.68 o
   7   2   5      601.43      603.30      9.77 o
   8   2   5      283.77      263.22     16.56 o
   9   2   5     1835.18     1943.83     29.30 o
  10   2   5      219.04      220.08     10.95 o
  11   2   5      242.18      257.16      8.84 o
  12   2   5      292.61      314.56      8.12 o
  13   2   5      663.80      706.64     14.13 o
  14   2   5       11.71       15.92      2.25 o
  15   2   5      381.58      322.34     74.65 o
 -19   3   5       45.56       48.17      2.71 o
 -18   3   5       25.29       28.30      1.90 o
 -17   3   5       81.89       91.45      3.68 o
 -16   3   5        3.90        3.12      1.30 o
 -15   3   5      111.57      122.85      3.98 o
 -14   3   5       22.16       19.46      1.79 o
 -13   3   5        0.17        2.40      0.87 o
 -12   3   5      332.30      316.63      6.21 o
 -11   3   5     1104.18      986.69     72.33 o
 -10   3   5       90.52       89.70      2.61 o
  -9   3   5       10.45       12.02      1.04 o
  -8   3   5      437.32      417.31      7.92 o
  -7   3   5      343.57      386.65      4.71 o
  -6   3   5       70.88       78.97      2.33 o
  -5   3   5     6830.40     5830.59    153.95 o
  -4   3   5       56.31       65.07      2.28 o
  -3   3   5      333.75      332.30     11.25 o
  -2   3   5     1043.40      906.74     31.95 o
  -1   3   5     2580.13     2344.81     75.21 o
   0   3   5       81.33       80.10      2.25 o
   1   3   5     5058.21     4881.57     84.74 o
   2   3   5       12.13       14.17      1.11 o
   3   3   5       87.78       92.74      2.68 o
   4   3   5      188.56      172.71      3.96 o
   5   3   5      697.39      696.63     14.62 o
   6   3   5       10.60       11.51      1.36 o
   7   3   5      719.62      709.91     13.55 o
   8   3   5      104.67       90.50      4.02 o
   9   3   5       12.91       14.75      1.74 o
  10   3   5        3.18        5.50      1.43 o
  11   3   5       11.61       11.91      2.06 o
  12   3   5        0.34        0.59      0.61 o
  13   3   5      176.12      155.80      7.41 o
  14   3   5       66.27       71.21      6.15 o
 -17   4   5       75.24       70.40      3.52 o
 -16   4   5      183.57      204.22      8.32 o
 -15   4   5       55.00       60.98      3.38 o
 -14   4   5      116.54      119.79      4.96 o
 -13   4   5        1.40        3.24      1.41 o
 -12   4   5       24.48       20.94      2.19 o
 -11   4   5      139.75      149.65      5.66 o
 -10   4   5      544.04      503.38     14.97 o
  -9   4   5      168.29      168.55      4.35 o
  -8   4   5      106.32      101.04      4.89 o
  -7   4   5       22.46       20.16      1.55 o
  -6   4   5      205.92      179.83      4.65 o
  -5   4   5      452.25      445.29      7.61 o
  -4   4   5        1.63        3.58      0.88 o
  -3   4   5      101.69       94.01      3.08 o
  -2   4   5       17.44       23.37      1.71 o
  -1   4   5      150.22      164.92      3.71 o
   0   4   5       12.48       10.94      1.11 o
   1   4   5       14.74       16.57      1.40 o
   2   4   5      508.01      501.35      7.20 o
   3   4   5      118.51      110.55      3.31 o
   4   4   5      301.60      296.39      5.89 o
   5   4   5      361.68      381.34      6.85 o
   6   4   5       94.51       89.55      4.15 o
   7   4   5       72.98       64.18      3.68 o
   8   4   5       79.83       79.16      3.70 o
   9   4   5       17.18       15.12      2.09 o
  10   4   5      303.57      288.25     11.87 o
  11   4   5       32.44       33.47      2.94 o
  12   4   5       53.78       54.09      4.12 o
 -14   5   5       26.98       26.71      3.32 o
 -13   5   5        0.00        0.64      1.20 o
 -12   5   5       63.41       61.22      4.26 o
 -11   5   5      275.71      287.72      8.01 o
 -10   5   5       30.58       29.82      2.54 o
  -9   5   5       36.05       41.36      2.48 o
  -8   5   5      486.75      512.70     12.79 o
  -7   5   5        4.58        7.55      1.55 o
  -6   5   5       15.84       22.50      2.52 o
  -5   5   5     2760.77     2945.96     96.21 o
  -4   5   5      127.34      133.42      5.46 o
  -3   5   5      266.74      277.92      8.49 o
  -2   5   5      726.25      749.49     15.81 o
  -1   5   5      229.82      248.99      6.81 o
   0   5   5       31.70       35.72      2.61 o
   1   5   5     1910.60     2066.35     24.65 o
   2   5   5      188.04      189.32      5.45 o
   3   5   5      197.63      190.46      4.89 o
   4   5   5       65.51       66.97      2.95 o
   5   5   5      171.28      174.47      4.44 o
   6   5   5       42.38       34.79      2.02 o
   7   5   5       72.92       67.77      3.33 o
   8   5   5       34.83       31.57      2.18 o
   9   5   5       23.44       20.12      2.04 o
  -9   6   5       36.29       28.60      2.61 o
  -8   6   5       37.88       33.99      2.92 o
  -7   6   5       23.97       26.86      2.14 o
  -6   6   5       67.16       59.35      2.64 o
  -5   6   5       36.46       36.97      2.18 o
  -4   6   5        9.60       12.63      1.33 o
  -3   6   5       94.05      104.85      5.24 o
  -2   6   5      144.62      149.29      6.49 o
  -1   6   5        1.10        1.39      1.17 o
   0   6   5       79.79       74.32      3.79 o
   1   6   5        8.14       10.45      1.43 o
   2   6   5       62.80       68.28      3.24 o
   3   6   5       90.37       97.68      3.67 o
   4   6   5       81.74       70.65      6.28 o
 -21   0   6       21.48       18.48      3.65 o
 -20   0   6      238.70      230.74     13.42 o
 -19   0   6       11.12       22.94      4.30 o
 -18   0   6      117.06      157.88     12.11 o
 -17   0   6      627.08      620.39     23.90 o
 -16   0   6       54.41       61.52      3.95 o
 -15   0   6      516.68      536.49     16.12 o
 -14   0   6      423.33      447.33     12.18 o
 -13   0   6     3769.01     3593.84    129.45 o
 -12   0   6     2431.20     2329.95     38.82 o
 -11   0   6      570.49      601.92      7.15 o
 -10   0   6        8.89       15.75      1.75 o
  -9   0   6     3320.69     3588.60     36.63 o
  -8   0   6     1139.73     1079.84     17.22 o
  -7   0   6    14073.05    13309.69    493.70 o
  -6   0   6     3531.67     3906.38     31.95 o
  -5   0   6     4625.89     4855.75    145.01 o
  -4   0   6     1885.87     1799.81     17.36 o
  -3   0   6        6.27       10.12      3.42 o
  -2   0   6     2790.72     2805.05     62.32 o
  -1   0   6     3416.35     3765.37    161.67 o
   0   0   6     4523.62     4802.97    144.55 o
   1   0   6    18209.28    14247.86   1667.91 o
   2   0   6     1064.53     1010.99     22.63 o
   3   0   6     3151.53     3325.19     89.10 o
   4   0   6        9.07       94.40     88.35 o
   5   0   6      260.00      264.66      8.56 o
   6   0   6     2173.27     2068.33     25.40 o
   7   0   6     3857.19     4070.14     57.03 o
   8   0   6      105.38      115.57      6.74 o
   9   0   6      527.09      572.21     15.15 o
  10   0   6       58.52       66.32      6.08 o
  11   0   6      280.09      310.30     17.69 o
  12   0   6      209.44      248.10     15.59 o
  13   0   6        1.95        1.20      2.50 o
  14   0   6       40.73       28.61      9.87 o
  15   0   6        3.71       -0.70      1.69 o
 -21   1   6       37.03       45.72      2.98 o
 -20   1   6       26.82       27.73      3.09 o
 -19   1   6        0.02       -0.43      1.57 o
 -18   1   6       87.77       76.20      3.99 o
 -17   1   6        0.20       -0.07      1.60 o
 -16   1   6      662.50      695.77     19.83 o
 -15   1   6      837.09      877.88     21.80 o
 -14   1   6      740.79      705.52     21.75 o
 -13   1   6      313.57      289.40     10.39 o
 -12   1   6        8.74        8.86      0.78 o
 -11   1   6      316.78      356.10      3.90 o
 -10   1   6        2.49        2.16      0.56 o
  -9   1   6       33.80       29.33      1.90 o
  -8   1   6      332.84      390.42      6.73 o
  -7   1   6     1675.45     1855.27     27.17 o
  -6   1   6     3772.98     4310.48     40.32 o
  -5   1   6        3.43        8.02      0.92 o
  -4   1   6     1264.58     1463.00     14.29 o
  -3   1   6      667.76      883.56     25.20 o
  -2   1   6      993.13     1188.70     39.98 o
  -1   1   6       46.46       64.67      2.40 o
   0   1   6     3179.55     3526.23     82.52 o
   1   1   6     1699.14     1773.06     19.68 o
   2   1   6      241.47      250.61      5.14 o
   3   1   6      189.66      189.52      5.52 o
   4   1   6       13.70       14.65      1.68 o
   5   1   6       38.19       37.19      5.14 o
   6   1   6       10.50        7.59      0.94 o
   7   1   6      255.36      248.71      6.26 o
   8   1   6      802.69      816.35     11.91 o
   9   1   6      839.95      889.87     34.44 o
  10   1   6      762.39      757.14     18.95 o
  11   1   6        1.55        3.10      1.64 o
  12   1   6      100.59      106.96      5.65 o
  13   1   6        2.23        1.93      1.18 o
  14   1   6        8.12        5.18      2.61 o
  15   1   6       44.47       60.09      5.82 o
 -20   2   6       75.04       72.26      3.15 o
 -19   2   6       35.09       47.75      2.38 o
 -18   2   6       85.33       74.33      3.21 o
 -17   2   6      106.27      111.44      4.95 o
 -16   2   6      412.51      436.81     12.67 o
 -15   2   6       45.16       51.40      3.55 o
 -14   2   6      301.56      299.59      5.83 o
 -13   2   6      400.64      429.15      7.22 o
 -12   2   6        6.33        5.18      0.74 o
 -11   2   6       12.17       15.69      1.04 o
 -10   2   6      211.77      205.13      3.43 o
  -9   2   6      271.24      271.06      5.44 o
  -8   2   6        0.57        1.49      0.54 o
  -7   2   6       68.25       67.73      2.79 o
  -6   2   6      118.79      145.40      4.54 o
  -5   2   6      506.40      574.26     13.65 o
  -4   2   6      632.85      677.66      9.20 o
  -3   2   6       36.17       36.93      2.25 o
  -2   2   6       79.19       78.24      3.04 o
  -1   2   6     1458.61     1594.08     30.01 o
   0   2   6       41.10       51.26      2.80 o
   1   2   6       23.71       23.36      2.67 o
   2   2   6       10.83        5.84      1.14 o
   3   2   6      253.30      248.13      6.33 o
   4   2   6      654.72      620.59      7.36 o
   5   2   6        8.46       10.10      1.15 o
   6   2   6       40.34       38.68      2.12 o
   7   2   6      368.18      343.07     16.32 o
   8   2   6      474.50      462.35     24.08 o
   9   2   6      254.92      267.66     10.55 o
  10   2   6      450.83      461.05     11.62 o
  11   2   6      135.82      159.68      6.64 o
  12   2   6       79.74       83.15      4.25 o
  13   2   6       71.63       82.23      4.60 o
  14   2   6      101.56       83.06     27.75 o
 -19   3   6       78.03       80.03      3.51 o
 -18   3   6        8.86        6.78      1.68 o
 -17   3   6        2.66        3.10      1.13 o
 -16   3   6      150.69      172.41      4.43 o
 -15   3   6       33.95       37.68      2.29 o
 -14   3   6      391.13      408.62      7.68 o
 -13   3   6      652.89      671.08     12.37 o
 -12   3   6       46.83       48.96      2.08 o
 -11   3   6      650.66      658.91      8.88 o
 -10   3   6      723.50      746.17     14.91 o
  -9   3   6      322.11      326.57      5.31 o
  -8   3   6     1443.36     1457.14     21.28 o
  -7   3   6     1462.13     1471.50     21.05 o
  -6   3   6      263.90      262.67      5.06 o
  -5   3   6      157.67      143.71      2.83 o
  -4   3   6       35.68       40.64      1.70 o
  -3   3   6      241.64      239.11      4.60 o
  -2   3   6       29.46       23.24      1.20 o
  -1   3   6      160.44      163.60      3.30 o
   0   3   6       36.50       42.48      1.95 o
   1   3   6     1436.73     1415.67     10.86 o
   2   3   6      335.95      337.25      6.34 o
   3   3   6      102.13      105.41      2.76 o
   4   3   6      256.20      253.83      4.78 o
   5   3   6       55.88       58.03      2.60 o
   6   3   6       36.65       28.01      2.24 o
   7   3   6      955.53      943.86     15.25 o
   8   3   6       68.95       73.22      3.34 o
   9   3   6       78.56       85.06      3.46 o
  10   3   6        0.28        1.58      0.93 o
  11   3   6        2.30        3.23      0.99 o
  12   3   6        0.80        1.78      1.02 o
  13   3   6       23.66       21.46      3.83 o
 -17   4   6       30.50       36.99      2.92 o
 -16   4   6       23.91       21.96      2.02 o
 -15   4   6        8.26        8.89      1.60 o
 -14   4   6        2.80        3.65      1.59 o
 -13   4   6        0.75        0.08      1.40 o
 -12   4   6       33.44       30.00      2.12 o
 -11   4   6        4.89        5.40      1.11 o
 -10   4   6        1.82        3.51      1.11 o
  -9   4   6       79.11       82.52      4.37 o
  -8   4   6      222.53      234.72      5.67 o
  -7   4   6      359.06      343.47     10.29 o
  -6   4   6       22.58       21.08      1.43 o
  -5   4   6      365.80      335.86      6.89 o
  -4   4   6      272.68      280.12      6.88 o
  -3   4   6      106.48      118.41      3.72 o
  -2   4   6        0.32        2.04      0.76 o
  -1   4   6      815.13      794.91      9.05 o
   0   4   6        8.94        6.35      0.92 o
   1   4   6      500.51      492.00      7.34 o
   2   4   6      110.33      124.38      3.70 o
   3   4   6        1.19        0.39      1.06 o
   4   4   6      348.46      339.80      6.23 o
   5   4   6       80.14       71.77      3.39 o
   6   4   6       10.35        9.43      1.59 o
   7   4   6       37.78       38.03      2.73 o
   8   4   6       24.80       23.17      2.31 o
   9   4   6        0.80        2.50      1.15 o
  10   4   6      196.49      202.56      7.98 o
  11   4   6       39.21       39.84      3.30 o
 -14   5   6        1.64        3.99      1.72 o
 -13   5   6      165.65      177.43     10.53 o
 -12   5   6      267.57      284.47      7.10 o
 -11   5   6       12.50       14.00      1.73 o
 -10   5   6      291.57      279.16      7.78 o
  -9   5   6       15.49       15.38      1.77 o
  -8   5   6      104.69      103.84      3.86 o
  -7   5   6       28.94       33.62      2.73 o
  -6   5   6     1094.53     1057.69     22.02 o
  -5   5   6       11.60       16.84      2.80 o
  -4   5   6       77.24       74.32      3.79 o
  -3   5   6       52.97       53.34      3.48 o
  -2   5   6      158.92      152.77      5.35 o
  -1   5   6      308.98      317.76      6.72 o
   0   5   6      559.01      565.47     17.20 o
   1   5   6       59.64       62.53      3.13 o
   2   5   6       23.50       20.44      2.01 o
   3   5   6        1.57        3.43      1.19 o
   4   5   6      126.46      122.78      4.01 o
   5   5   6       18.43       17.78      1.71 o
   6   5   6       22.99       23.63      2.12 o
   7   5   6      199.84      182.56      5.20 o
   8   5   6        3.39        1.81      1.09 o
  -9   6   6        0.30        2.50      1.08 o
  -8   6   6        9.46        6.86      1.51 o
  -7   6   6       12.70        9.33      1.13 o
  -6   6   6        2.45        2.54      1.00 o
  -5   6   6       37.18       28.16      1.96 o
  -4   6   6       24.83       26.61      1.75 o
  -3   6   6       15.37       15.51      1.91 o
  -2   6   6      304.18      329.88      9.33 o
  -1   6   6       37.98       35.12      2.55 o
   0   6   6       43.76       44.05      2.75 o
   1   6   6       30.91       30.66      2.25 o
   2   6   6        3.76        4.16      0.90 o
   3   6   6       50.25       42.25      6.29 o
 -21   1   7        0.34        0.37      0.94 o
 -20   1   7       29.01       19.99      2.22 o
 -19   1   7       32.90       29.05      2.42 o
 -18   1   7       22.72       19.03      2.58 o
 -17   1   7        1.21       -0.57      2.07 o
 -16   1   7        9.32       12.20      1.68 o
 -15   1   7      156.50      130.40     15.77 o
 -14   1   7      478.33      391.69     19.67 o
 -13   1   7      197.55      195.29      4.33 o
 -12   1   7      618.54      604.37      7.90 o
 -11   1   7      147.79      127.34      2.56 o
 -10   1   7      221.50      248.27      3.40 o
  -9   1   7      209.62      196.76      6.04 o
  -8   1   7      390.64      364.62      7.73 o
  -7   1   7     2422.02     2586.03     15.80 o
  -6   1   7      417.49      407.01     10.11 o
  -5   1   7       13.21       26.84      1.39 o
  -4   1   7      524.99      548.75     32.30 o
  -3   1   7      114.76      140.06      4.14 o
  -2   1   7     1010.68     1181.18     35.45 o
  -1   1   7      374.39      384.18      7.48 o
   0   1   7      709.80      702.77      8.35 o
   1   1   7     1018.13     1017.48     15.66 o
   2   1   7        3.19        0.79      0.90 o
   3   1   7      194.48      171.53      4.47 o
   4   1   7      591.09      599.70      9.21 o
   5   1   7       56.40       43.17      3.35 o
   6   1   7      899.30      861.37     15.62 o
   7   1   7      372.50      381.24      9.65 o
   8   1   7      107.69       98.01      4.13 o
   9   1   7       11.44        8.84      2.24 o
  10   1   7       31.10       34.04      3.48 o
  11   1   7        1.31        1.41      1.48 o
  12   1   7       92.02       69.02      4.97 o
  13   1   7        4.76        4.14      1.20 o
  14   1   7       53.03       42.14      3.26 o
 -20   2   7        0.19       -1.07      1.13 o
 -19   2   7        0.07       -0.65      1.03 o
 -18   2   7      289.45      294.21      8.20 o
 -17   2   7        0.00        0.75      1.11 o
 -16   2   7       21.95       23.24      2.49 o
 -15   2   7       63.01       65.73      3.41 o
 -14   2   7       43.17       45.90      2.40 o
 -13   2   7      122.96      116.64      3.05 o
 -12   2   7      156.31      167.06      3.50 o
 -11   2   7       56.23       62.74      1.96 o
 -10   2   7      168.42      159.60      2.81 o
  -9   2   7      156.48      124.09      2.60 o
  -8   2   7       90.60       75.21      1.80 o
  -7   2   7      315.45      304.22      9.34 o
  -6   2   7       96.27       97.16      6.90 o
  -5   2   7       30.62       27.20      1.90 o
  -4   2   7      212.61      214.03      4.91 o
  -3   2   7     3586.86     3502.70     67.15 o
  -2   2   7      527.91      525.46     13.11 o
  -1   2   7       11.62       12.38      0.95 o
   0   2   7       23.71       20.80      1.54 o
   1   2   7        9.55        4.81      0.90 o
   2   2   7       38.69       29.27      2.50 o
   3   2   7      729.24      700.73     10.00 o
   4   2   7       13.88       19.04      1.51 o
   5   2   7       15.88       15.21      1.44 o
   6   2   7      508.26      451.89     28.89 o
   7   2   7       51.83       39.97      5.32 o
   8   2   7        2.41        2.02      1.33 o
   9   2   7       17.72       12.89      2.08 o
  10   2   7      104.76      120.20      5.78 o
  11   2   7       46.71       46.40      3.88 o
  12   2   7      165.68      173.62      5.59 o
  13   2   7       55.27       50.73      9.10 o
 -19   3   7       83.24       82.81      5.90 o
 -18   3   7       22.96       29.57      2.13 o
 -17   3   7      352.49      340.86      6.34 o
 -16   3   7      254.94      271.20      6.17 o
 -15   3   7      117.52      123.12      4.28 o
 -14   3   7       36.78       36.16      2.53 o
 -13   3   7     1165.57     1150.64     21.74 o
 -12   3   7      342.82      333.07      5.53 o
 -11   3   7      143.85      156.90      3.56 o
 -10   3   7      452.29      464.63      6.83 o
  -9   3   7      162.77      162.58      5.13 o
  -8   3   7        1.94        2.17      0.63 o
  -7   3   7     1764.85     1771.46     24.96 o
  -6   3   7       27.06       20.88      1.28 o
  -5   3   7        1.76        1.51      0.56 o
  -4   3   7      403.81      414.85      5.02 o
  -3   3   7        0.27        1.96      0.73 o
  -2   3   7      413.62      390.28      7.93 o
  -1   3   7      303.59      333.46      5.53 o
   0   3   7      431.83      420.06     10.58 o
   1   3   7      653.82      633.75      9.89 o
   2   3   7      784.52      771.86      9.94 o
   3   3   7        0.03        2.55      0.91 o
   4   3   7      743.64      727.29      9.35 o
   5   3   7      192.45      201.55      5.36 o
   6   3   7      129.20      128.28      4.38 o
   7   3   7      765.85      754.14     11.84 o
   8   3   7      421.34      434.21      8.80 o
   9   3   7       42.21       36.56      2.34 o
  10   3   7       88.20       98.81      3.49 o
  11   3   7      282.10      279.84      7.40 o
  12   3   7       16.22       15.32      3.71 o
 -17   4   7        0.32        0.23      0.95 o
 -16   4   7      115.37      115.87      4.22 o
 -15   4   7        3.84        5.94      1.33 o
 -14   4   7      288.54      301.64      6.62 o
 -13   4   7      383.52      383.55      8.32 o
 -12   4   7       76.27       74.68      2.85 o
 -11   4   7      382.01      383.13     12.19 o
 -10   4   7     1071.08     1090.22     14.64 o
  -9   4   7        3.55        9.19      1.33 o
  -8   4   7      159.18      143.39      8.15 o
  -7   4   7      548.92      545.25      9.64 o
  -6   4   7      415.13      378.13      7.60 o
  -5   4   7      287.37      251.12      6.27 o
  -4   4   7       34.58       38.54      2.08 o
  -3   4   7       95.07      115.56      4.26 o
  -2   4   7      133.36      154.52      4.08 o
  -1   4   7       75.77       71.07      2.87 o
   0   4   7      822.27      800.79     12.70 o
   1   4   7       30.24       34.19      2.13 o
   2   4   7     1010.20      994.56     18.43 o
   3   4   7        0.27        1.73      1.16 o
   4   4   7      106.43      112.15      4.54 o
   5   4   7      253.03      247.65      6.54 o
   6   4   7      191.98      176.00      6.22 o
   7   4   7       45.02       40.54      2.58 o
   8   4   7      198.28      195.85      8.71 o
   9   4   7       30.98       29.47      2.49 o
  10   4   7        3.94        2.53      0.82 o
 -14   5   7        4.11        5.80      1.44 o
 -13   5   7        8.01        6.75      1.72 o
 -12   5   7      356.49      370.01      8.01 o
 -11   5   7       19.32       17.70      1.98 o
 -10   5   7        7.99        6.50      1.27 o
  -9   5   7       19.26       22.43      1.88 o
  -8   5   7      194.37      204.05      9.22 o
  -7   5   7      131.49      144.77      6.14 o
  -6   5   7        0.12       -1.22      1.94 o
  -5   5   7      272.09      278.55      7.02 o
  -4   5   7       94.45       92.23      5.49 o
  -3   5   7       11.52        9.23      1.86 o
  -2   5   7      306.00      334.56      7.32 o
  -1   5   7      258.07      262.00      6.00 o
   0   5   7      371.11      374.31      7.96 o
   1   5   7        0.02        0.57      1.11 o
   2   5   7        6.73       10.23      1.55 o
   3   5   7      119.23      119.46      3.87 o
   4   5   7        0.03       -0.69      0.93 o
   5   5   7        3.01        3.64      0.95 o
   6   5   7       15.25       13.42      1.68 o
   7   5   7      251.33      254.44      5.79 o
  -8   6   7      265.13      293.51      7.37 o
  -7   6   7      100.74      101.27      3.66 o
  -6   6   7      352.48      364.32      6.88 o
  -5   6   7       25.55       29.27      1.93 o
  -4   6   7       91.87      106.26      3.47 o
  -3   6   7      127.10      130.28      4.46 o
  -2   6   7      781.05      829.03     13.42 o
  -1   6   7        1.47        2.59      1.33 o
   0   6   7      278.79      294.61      7.29 o
   1   6   7      121.44      113.34      4.67 o
 -21   0   8      285.62      122.90     95.12 o
 -20   0   8        0.00       -1.01      1.75 o
 -19   0   8       17.84       19.90      4.86 o
 -18   0   8        2.59        7.83      3.20 o
 -17   0   8      534.43      572.78     22.42 o
 -16   0   8     1746.93     1811.15     26.47 o
 -15   0   8       46.20       35.00      5.44 o
 -14   0   8      359.40      361.36      8.06 o
 -13   0   8        3.74        1.45      0.80 o
 -12   0   8     1174.46     1253.97     12.14 o
 -11   0   8     7232.68     7395.12     56.02 o
 -10   0   8     4836.31     5111.78     53.40 o
  -9   0   8      582.97      587.56     18.56 o
  -8   0   8        5.81        2.83      1.14 o
  -7   0   8     1958.23     2240.26     28.64 o
  -6   0   8     3449.13     3535.15     26.67 o
  -5   0   8     4064.53     4425.12    239.79 o
  -4   0   8     4263.09     4059.33     35.63 o
  -3   0   8     3515.88     4034.51    108.78 o
  -2   0   8     4023.79     4272.12     26.10 o
  -1   0   8     1714.53     1887.05     23.64 o
   0   0   8       32.38       28.67     18.01 o
   1   0   8      343.42      358.07     17.78 o
   2   0   8     4595.93     4679.66     35.31 o
   3   0   8     6484.70     6545.27     93.64 o
   4   0   8     1343.22     1404.71     21.52 o
   5   0   8       23.06       18.13      2.76 o
   6   0   8      327.64      329.28     11.32 o
   7   0   8        0.00        1.11      1.30 o
   8   0   8     2660.55     2830.09     51.76 o
   9   0   8      561.46      548.37     22.97 o
  10   0   8        3.39        3.39      2.99 o
  11   0   8        1.02        0.55      1.95 o
  12   0   8       12.33        8.25      1.73 o
  13   0   8      398.43      212.66     10.66 o
 -21   1   8      705.91      547.95     78.37 o
 -20   1   8        2.59        0.89      1.79 o
 -19   1   8        1.78        2.39      1.17 o
 -18   1   8       97.65       93.61      4.80 o
 -17   1   8      601.42      669.77     10.72 o
 -16   1   8      123.16      125.69      4.55 o
 -15   1   8     1473.57     1270.52    123.67 o
 -14   1   8      446.54      423.89     13.69 o
 -13   1   8      259.20      246.32      7.04 o
 -12   1   8       35.85       30.22      1.31 o
 -11   1   8     1567.90     1597.01     42.07 o
 -10   1   8      160.40      166.19      4.74 o
  -9   1   8        4.89        3.92      0.58 o
  -8   1   8      481.18      513.15     23.09 o
  -7   1   8      205.45      222.85      5.73 o
  -6   1   8      197.44      217.82      6.11 o
  -5   1   8        8.41       15.11      2.94 o
  -4   1   8       39.59       47.52      2.34 o
  -3   1   8       61.60       74.61      2.47 o
  -2   1   8      332.21      392.83      8.44 o
  -1   1   8      495.71      544.92     10.61 o
   0   1   8      932.33     1049.73     35.74 o
   1   1   8        0.23        1.10      0.69 o
   2   1   8       90.37       95.59      3.92 o
   3   1   8     2054.19     2230.69     19.00 o
   4   1   8       33.42       23.18      1.59 o
   5   1   8      186.47      192.86      5.32 o
   6   1   8      845.21      834.75     12.09 o
   7   1   8     1005.65     1085.38     14.94 o
   8   1   8       85.71       88.44      4.43 o
   9   1   8      809.34      879.74     16.19 o
  10   1   8      164.51      154.45      8.16 o
  11   1   8        0.83        0.72      0.78 o
  12   1   8        6.03        3.08      1.99 o
  13   1   8      435.00      472.44     30.75 o
 -20   2   8       47.90       52.17      2.77 o
 -19   2   8      184.89      202.91      6.06 o
 -18   2   8       42.71       46.06      2.74 o
 -17   2   8        2.26        3.65      1.24 o
 -16   2   8      151.74      150.03      5.30 o
 -15   2   8       12.31       14.28      1.28 o
 -14   2   8      279.14      272.68      4.62 o
 -13   2   8      141.96      145.19      3.29 o
 -12   2   8      125.94      126.00      3.73 o
 -11   2   8     1014.61     1026.47     14.64 o
 -10   2   8      124.56      122.71      2.69 o
  -9   2   8      246.36      218.93      7.54 o
  -8   2   8      799.52      768.86     35.78 o
  -7   2   8     1116.16      968.24     75.41 o
  -6   2   8       33.65       37.24      2.44 o
  -5   2   8     2326.99     2205.67     75.08 o
  -4   2   8     1058.69      966.13     57.13 o
  -3   2   8     1953.10     1630.74    105.22 o
  -2   2   8      147.49      128.45     11.51 o
  -1   2   8     1827.42     1741.19     42.56 o
   0   2   8      909.28      939.33      9.54 o
   1   2   8       43.19       35.18      2.27 o
   2   2   8       19.13       19.21      1.34 o
   3   2   8      469.92      475.61     10.54 o
   4   2   8       25.95       26.23      1.79 o
   5   2   8       12.76       16.29      1.53 o
   6   2   8      263.73      264.81     12.15 o
   7   2   8       22.95       23.97      2.38 o
   8   2   8      173.66      162.95      6.04 o
   9   2   8        4.40        2.37      1.83 o
  10   2   8        0.63       -0.54      1.58 o
  11   2   8      231.07      263.37      8.27 o
  12   2   8        4.26        5.24      1.18 o
 -19   3   8       19.04       15.23      2.39 o
 -18   3   8       51.64       62.53      2.90 o
 -17   3   8       31.12       40.10      2.32 o
 -16   3   8      149.33      146.75      5.05 o
 -15   3   8       10.13       11.96      1.80 o
 -14   3   8        0.35        1.72      1.11 o
 -13   3   8      766.97      786.54      8.22 o
 -12   3   8      298.82      300.22      5.48 o
 -11   3   8      370.86      379.88      8.09 o
 -10   3   8      671.42      674.38      8.66 o
  -9   3   8       43.33       42.95      1.71 o
  -8   3   8      120.15      123.61      3.35 o
  -7   3   8      210.17      202.28      4.69 o
  -6   3   8      215.98      197.64      3.63 o
  -5   3   8      234.92      232.28      3.76 o
  -4   3   8        0.43        0.27      0.50 o
  -3   3   8       18.77       15.06      1.07 o
  -2   3   8      550.35      581.99      7.39 o
  -1   3   8     1242.27     1256.30     14.29 o
   0   3   8        1.72        3.60      0.86 o
   1   3   8      121.39      120.96      3.36 o
   2   3   8      513.98      529.76      8.46 o
   3   3   8      245.94      259.17      6.06 o
   4   3   8      153.37      148.89      4.99 o
   5   3   8      882.35      847.91     13.16 o
   6   3   8       30.47       29.33      2.31 o
   7   3   8      125.17      122.06      4.92 o
   8   3   8       79.80       77.38      3.80 o
   9   3   8       41.98       42.82      2.41 o
  10   3   8        0.65        1.34      1.06 o
  11   3   8        2.40        0.63      2.03 o
 -17   4   8        1.56        2.89      0.85 o
 -16   4   8       45.78       45.80      3.54 o
 -15   4   8        9.82       12.23      1.44 o
 -14   4   8        0.28        2.10      1.09 o
 -13   4   8        0.52        0.98      0.79 o
 -12   4   8       16.95       18.13      1.53 o
 -11   4   8      127.23      133.90      4.15 o
 -10   4   8      579.08      557.54     15.78 o
  -9   4   8      132.60      137.55      5.39 o
  -8   4   8      170.20      182.61      5.42 o
  -7   4   8      255.88      277.86      8.55 o
  -6   4   8      436.54      417.34      7.25 o
  -5   4   8      232.37      259.26      6.11 o
  -4   4   8      437.83      438.78     10.81 o
  -3   4   8      572.25      608.25      8.81 o
  -2   4   8      107.32      107.63      3.87 o
  -1   4   8      808.56      842.38     17.00 o
   0   4   8      311.33      319.07      6.42 o
   1   4   8        0.78        0.81      1.05 o
   2   4   8       20.43       21.33      1.92 o
   3   4   8      315.33      329.33     11.96 o
   4   4   8        3.17        6.27      1.51 o
   5   4   8      161.75      162.76      5.11 o
   6   4   8        5.69        8.18      1.46 o
   7   4   8       84.13       81.61      3.61 o
   8   4   8        2.46        3.36      1.04 o
   9   4   8       40.82       35.34      3.10 o
 -14   5   8        6.11        5.63      1.37 o
 -13   5   8        6.46       11.19      2.07 o
 -12   5   8      223.43      235.56      6.22 o
 -11   5   8      113.74      130.27      6.13 o
 -10   5   8        5.78        5.94      1.35 o
  -9   5   8      363.70      372.72      7.49 o
  -8   5   8       87.84      101.44      4.33 o
  -7   5   8        0.03       -0.97      1.79 o
  -6   5   8       45.38       42.41      3.46 o
  -5   5   8      570.56      572.65     16.54 o
  -4   5   8       28.24       26.30      2.13 o
  -3   5   8     1249.42     1328.95     17.96 o
  -2   5   8        3.47        2.52      1.21 o
  -1   5   8        1.41        0.50      1.05 o
   0   5   8       38.45       31.71      2.22 o
   1   5   8      358.44      369.22      8.82 o
   2   5   8        2.09        2.79      1.08 o
   3   5   8      568.20      572.14     11.01 o
   4   5   8      278.37      266.15      7.22 o
   5   5   8       13.10       12.87      2.03 o
   6   5   8      108.20      102.57      4.83 o
  -7   6   8      251.10      245.67      9.30 o
  -6   6   8      133.92      129.59      4.27 o
  -5   6   8       16.56       19.05      1.48 o
  -4   6   8       44.72       39.54      2.03 o
  -3   6   8      133.49      147.41      4.33 o
  -2   6   8       17.77       22.40      1.82 o
  -1   6   8      186.15      183.97      5.68 o
 -21   1   9       87.23       63.24      5.20 o
 -20   1   9      180.59      163.46      8.85 o
 -19   1   9        8.00        7.92      1.24 o
 -18   1   9        9.45       10.12      1.62 o
 -17   1   9       35.48       36.87      2.60 o
 -16   1   9      166.30      181.57      4.92 o
 -15   1   9       17.50       11.40      1.37 o
 -14   1   9       77.61       76.77      4.47 o
 -13   1   9       12.92       12.93      1.07 o
 -12   1   9     1163.02     1091.58     40.69 o
 -11   1   9        8.99        9.60      0.80 o
 -10   1   9     1456.58     1440.04     18.32 o
  -9   1   9      552.65      575.36      7.16 o
  -8   1   9        2.63        6.08      0.68 o
  -7   1   9     1047.11      997.13     26.94 o
  -6   1   9     1566.44     1537.74     35.15 o
  -5   1   9        3.17       10.52      0.98 o
  -4   1   9     6111.55     6182.44     62.86 o
  -3   1   9      130.85      135.07      4.20 o
  -2   1   9      195.38      163.75     12.64 o
  -1   1   9     1381.28     1295.96     25.53 o
   0   1   9      303.68      283.92      6.21 o
   1   1   9        0.16        0.91      1.42 o
   2   1   9     2463.46     2377.67     57.06 o
   3   1   9        8.99       10.91      1.41 o
   4   1   9      154.87      148.14      5.07 o
   5   1   9      119.00      101.69      3.96 o
   6   1   9      341.15      337.12      7.46 o
   7   1   9       17.93       14.51      1.99 o
   8   1   9       71.90       71.43      5.99 o
   9   1   9        0.61       -0.53      0.53 o
  10   1   9       35.47       41.36      6.44 o
  11   1   9        4.68        1.96      2.15 o
  12   1   9      303.34      305.26      7.51 o
 -20   2   9      113.16      104.28      5.47 o
 -19   2   9        1.91        2.68      1.09 o
 -18   2   9      223.24      229.85      5.20 o
 -17   2   9      539.86      540.77     13.89 o
 -16   2   9      184.50      190.59      4.81 o
 -15   2   9      212.72      208.06      4.17 o
 -14   2   9        0.94        0.35      0.93 o
 -13   2   9        1.13        2.36      1.33 o
 -12   2   9      206.02      200.05      4.24 o
 -11   2   9      915.31      962.33     13.88 o
 -10   2   9       70.43       53.11      3.08 o
  -9   2   9      944.24      918.34      9.69 o
  -8   2   9     1582.51     1616.89     10.65 o
  -7   2   9      242.04      240.98      4.26 o
  -6   2   9      147.89      121.64      2.75 o
  -5   2   9     1560.61     1602.88     27.20 o
  -4   2   9        4.94        4.87      0.72 o
  -3   2   9      850.68      854.75     12.65 o
  -2   2   9      689.05      652.32     14.49 o
  -1   2   9       45.44       41.13      1.87 o
   0   2   9      552.34      487.11     10.27 o
   1   2   9     1625.32     1601.16     22.08 o
   2   2   9       88.85       93.70      3.10 o
   3   2   9      224.34      215.62     13.85 o
   4   2   9      377.62      275.16     53.57 o
   5   2   9       85.54       77.46      5.10 o
   6   2   9      104.60      102.62      5.77 o
   7   2   9      756.25      737.78     30.59 o
   8   2   9      304.77      300.77     12.82 o
   9   2   9      101.09      102.75      5.87 o
  10   2   9      236.64      256.01      9.73 o
  11   2   9       16.91       20.47      3.52 o
 -19   3   9      103.72      122.23      8.32 o
 -18   3   9       54.60       57.37      3.02 o
 -17   3   9      234.96      241.73      5.33 o
 -16   3   9      283.11      304.09      6.24 o
 -15   3   9       10.22        7.09      1.26 o
 -14   3   9       15.92       14.95      1.62 o
 -13   3   9       74.85       81.79      2.93 o
 -12   3   9      202.91      209.32      4.60 o
 -11   3   9      219.18      197.64      4.39 o
 -10   3   9        7.59        4.80      0.78 o
  -9   3   9        0.10        1.51      1.09 o
  -8   3   9       42.45       39.05      1.70 o
  -7   3   9        8.66        7.24      1.01 o
  -6   3   9       24.49       29.49      1.68 o
  -5   3   9      265.25      277.09      6.06 o
  -4   3   9       40.92       34.07      1.73 o
  -3   3   9      308.35      302.54     10.53 o
  -2   3   9        7.74        7.44      0.94 o
  -1   3   9       13.26       11.57      1.21 o
   0   3   9       45.93       49.90      2.46 o
   1   3   9        7.31        7.68      1.13 o
   2   3   9      570.94      558.45     12.96 o
   3   3   9      440.09      423.78      9.12 o
   4   3   9        6.85        6.78      1.59 o
   5   3   9       37.66       44.26      3.08 o
   6   3   9      250.04      237.37      6.61 o
   7   3   9       71.32       71.75      3.58 o
   8   3   9      229.66      252.29      6.70 o
   9   3   9      133.55      143.36      8.54 o
  10   3   9        0.36        0.48      0.85 o
 -17   4   9        8.13        8.28      1.60 o
 -16   4   9       52.56       49.13      4.77 o
 -15   4   9       30.46       28.33      1.92 o
 -14   4   9      193.09      184.88      6.37 o
 -13   4   9      256.77      260.33      5.30 o
 -12   4   9     1414.60     1492.06     29.83 o
 -11   4   9       50.01       50.95      2.48 o
 -10   4   9      166.60      165.27      6.08 o
  -9   4   9        3.92        2.32      1.06 o
  -8   4   9     1088.30     1069.20     24.53 o
  -7   4   9      106.48      108.39      3.53 o
  -6   4   9      718.49      687.72     17.99 o
  -5   4   9      142.54      149.76      6.39 o
  -4   4   9      227.10      226.41      7.56 o
  -3   4   9        0.08        0.58      1.19 o
  -2   4   9     1763.52     1768.67     36.72 o
  -1   4   9      231.89      243.48      5.64 o
   0   4   9        3.94        1.55      1.05 o
   1   4   9       39.23       44.60      2.54 o
   2   4   9     1067.73     1021.65     24.71 o
   3   4   9        6.30        8.41      1.66 o
   4   4   9      629.87      607.87     11.88 o
   5   4   9      347.17      323.09     11.28 o
   6   4   9       78.38       75.72      3.44 o
   7   4   9        0.33        0.88      1.09 o
   8   4   9      200.27      204.87     10.11 o
 -13   5   9       50.34       47.95      3.54 o
 -12   5   9       27.52       29.21      2.23 o
 -11   5   9      110.11      100.69      4.30 o
 -10   5   9      145.29      142.55      4.37 o
  -9   5   9        0.30        2.83      1.14 o
  -8   5   9       18.70       17.09      1.72 o
  -7   5   9       69.28       78.32      4.18 o
  -6   5   9      492.05      528.68     10.54 o
  -5   5   9      189.77      201.01      5.70 o
  -4   5   9      401.13      420.92      7.44 o
  -3   5   9        1.88        5.25      1.31 o
  -2   5   9       66.29       66.85      4.34 o
  -1   5   9       12.75       15.94      1.66 o
   0   5   9      416.70      447.44      8.92 o
   1   5   9        1.19        3.43      1.01 o
   2   5   9        3.88        5.23      1.16 o
   3   5   9        6.44        2.82      1.44 o
   4   5   9        4.45        0.59      0.84 o
 -21   0  10       51.15       37.90      3.44 o
 -20   0  10      127.72      128.97      9.59 o
 -19   0  10      226.85      227.51     13.67 o
 -18   0  10      232.70      267.13     15.05 o
 -17   0  10      169.61      188.07      9.25 o
 -16   0  10      396.27      413.05     16.06 o
 -15   0  10      247.45      293.06     10.68 o
 -14   0  10      451.40      447.16      8.46 o
 -13   0  10     1436.07     1567.74     30.47 o
 -12   0  10      535.63      526.82      8.35 o
 -11   0  10      393.49      430.27      7.29 o
 -10   0  10      685.22      761.39      9.54 o
  -9   0  10     1165.82     1107.98     27.96 o
  -8   0  10      306.32      303.28      4.81 o
  -7   0  10     2850.37     2760.42     75.35 o
  -6   0  10      702.40      645.15     46.88 o
  -5   0  10       94.67       93.02      4.07 o
  -4   0  10      429.59      475.05     11.77 o
  -3   0  10     2476.23     2372.83     23.23 o
  -2   0  10       25.17       34.04      3.72 o
  -1   0  10     1286.28     1263.00     22.12 o
   0   0  10      975.91     1032.69     36.28 o
   1   0  10     1173.81     1249.49     25.28 o
   2   0  10      409.91      400.15      9.99 o
   3   0  10     1385.80     1361.45     29.46 o
   4   0  10      154.88      147.12      7.87 o
   5   0  10      252.21      261.63     15.47 o
   6   0  10      294.27      287.90     11.60 o
   7   0  10       73.17       68.04      5.67 o
   8   0  10       72.72       90.59      6.21 o
   9   0  10      270.83      299.99     15.05 o
  10   0  10       35.54       37.20     10.27 o
  11   0  10       50.56       22.00     16.23 o
 -21   1  10      446.27      347.60      8.99 o
 -20   1  10      125.45       98.25      5.12 o
 -19   1  10        0.44        0.74      0.96 o
 -18   1  10        4.26        3.35      1.09 o
 -17   1  10       12.24       10.68      1.30 o
 -16   1  10        0.32       -0.26      0.98 o
 -15   1  10      658.64      691.60      8.36 o
 -14   1  10      400.54      393.52     16.59 o
 -13   1  10       55.66       45.53      2.12 o
 -12   1  10        1.04        0.38      0.67 o
 -11   1  10      671.52      723.24      9.50 o
 -10   1  10       33.00       23.48      1.36 o
  -9   1  10       85.37      102.30      2.63 o
  -8   1  10     1516.70     1564.33     16.49 o
  -7   1  10      953.67      936.83     17.51 o
  -6   1  10       12.79       11.88      0.94 o
  -5   1  10     1926.64     1923.71     73.62 o
  -4   1  10       24.39       21.09      1.17 o
  -3   1  10      922.45      924.46     18.32 o
  -2   1  10     1379.18     1345.90     24.94 o
  -1   1  10       88.07      103.10      4.26 o
   0   1  10       11.65       18.32      1.82 o
   1   1  10      590.67      620.72      9.49 o
   2   1  10        7.49        4.43      0.95 o
   3   1  10       24.23       23.42      2.21 o
   4   1  10      387.71      387.47     10.42 o
   5   1  10      683.94      691.25     17.73 o
   6   1  10       14.72       11.77      2.56 o
   7   1  10        8.58       12.18      8.73 o
   8   1  10        5.03        9.99      2.40 o
   9   1  10        7.42        9.57      3.45 o
  10   1  10      133.24      133.58      6.70 o
  11   1  10      473.77      558.52     12.18 o
 -20   2  10        4.23        2.67      1.32 o
 -19   2  10        8.46        8.30      1.35 o
 -18   2  10        4.11        3.86      1.11 o
 -17   2  10        9.28        8.21      1.32 o
 -16   2  10      170.67      180.33      4.61 o
 -15   2  10        4.87        5.10      1.00 o
 -14   2  10        2.16        0.34      0.93 o
 -13   2  10       16.07       18.74      1.69 o
 -12   2  10        7.77        3.99      0.80 o
 -11   2  10        3.72        3.94      1.16 o
 -10   2  10       67.00       61.15      1.94 o
  -9   2  10      502.88      527.06      7.27 o
  -8   2  10       47.75       50.95      2.00 o
  -7   2  10      737.50      820.30     13.60 o
  -6   2  10       40.07       41.88      1.73 o
  -5   2  10        0.39        0.25      0.61 o
  -4   2  10        6.35        6.75      0.90 o
  -3   2  10      588.84      590.47     10.78 o
  -2   2  10       84.02       73.87      2.46 o
  -1   2  10      639.94      711.44     10.32 o
   0   2  10        6.35        6.28      1.19 o
   1   2  10        0.60        0.55      0.57 o
   2   2  10        1.25        5.40      1.12 o
   3   2  10        7.28        1.87      1.33 o
   4   2  10        0.45       -1.28      1.28 o
   5   2  10        7.74        7.41      1.78 o
   6   2  10        0.04        1.05      1.63 o
   7   2  10        0.54        1.18      3.28 o
   8   2  10        1.10        3.09      1.93 o
   9   2  10       40.96       23.47     17.09 o
  10   2  10       10.18       13.68      2.29 o
 -19   3  10        2.74        4.05      1.33 o
 -18   3  10        3.79        5.13      0.94 o
 -17   3  10      258.02      261.90      5.42 o
 -16   3  10        4.07        3.99      1.08 o
 -15   3  10      738.60      823.46     13.89 o
 -14   3  10      330.83      353.10      7.01 o
 -13   3  10       77.75       72.75      3.09 o
 -12   3  10       27.94       21.65      1.64 o
 -11   3  10      385.63      372.77     12.06 o
 -10   3  10        2.82        3.33      0.89 o
  -9   3  10      316.75      328.22      7.03 o
  -8   3  10      613.73      618.81     10.51 o
  -7   3  10        0.79        0.37      1.17 o
  -6   3  10        6.64        6.27      1.09 o
  -5   3  10      424.06      469.83      6.93 o
  -4   3  10       10.37        9.29      1.09 o
  -3   3  10      115.14      110.02      4.06 o
  -2   3  10      198.99      185.90      8.43 o
  -1   3  10     1044.39     1081.22     12.50 o
   0   3  10       45.85       45.40      3.12 o
   1   3  10      527.63      552.53     10.14 o
   2   3  10       40.40       39.73      4.05 o
   3   3  10      186.68      189.19     11.25 o
   4   3  10       59.41       62.55      4.86 o
   5   3  10     1213.68     1309.57     35.93 o
   6   3  10       17.09       20.58      2.75 o
   7   3  10      459.11      507.98     20.87 o
   8   3  10       25.64       30.32      2.52 o
   9   3  10        8.05        5.91      4.48 o
 -16   4  10       94.41       92.88      5.13 o
 -15   4  10       97.25      100.72      3.67 o
 -14   4  10        6.82        8.86      1.27 o
 -13   4  10      141.39      140.70      3.51 o
 -12   4  10        2.65        3.75      0.96 o
 -11   4  10        5.29        3.17      0.96 o
 -10   4  10       12.64       13.17      1.47 o
  -9   4  10       34.42       40.58      2.48 o
  -8   4  10       41.69       41.68      2.82 o
  -7   4  10      224.66      220.31      4.97 o
  -6   4  10        0.04        0.48      0.96 o
  -5   4  10       47.40       44.95      2.49 o
  -4   4  10       32.14       36.86      2.41 o
  -3   4  10       23.20       22.35      2.01 o
  -2   4  10       61.51       63.67      2.97 o
  -1   4  10       92.33       85.50      3.33 o
   0   4  10        0.27       -0.02      0.98 o
   1   4  10       45.01       48.35      2.88 o
   2   4  10       15.81       10.61      1.48 o
   3   4  10       15.39       12.55      1.84 o
   4   4  10        0.29        1.46      1.14 o
   5   4  10       29.33       34.86      3.00 o
   6   4  10       10.01       12.25      1.93 o
   7   4  10       11.05       13.39      2.96 o
 -13   5  10        0.55        0.67      0.70 o
 -12   5  10       35.87       28.10      2.62 o
 -11   5  10      218.88      203.77      7.35 o
 -10   5  10       89.41       84.63      3.89 o
  -9   5  10      190.36      211.23      6.13 o
  -8   5  10      516.10      518.62      9.73 o
  -7   5  10       11.38       11.82      1.91 o
  -6   5  10       25.84       21.94      2.35 o
  -5   5  10       93.06       95.81      3.32 o
  -4   5  10      334.10      324.56      6.59 o
  -3   5  10      130.64      127.10      3.78 o
  -2   5  10      470.06      471.35      7.76 o
  -1   5  10       26.99       24.11      1.93 o
   0   5  10        0.34        1.96      0.84 o
   1   5  10      155.20      164.36      5.54 o
   2   5  10      185.19      188.29      7.02 o
   3   5  10       65.64       59.71      3.78 o
 -21   1  11        0.01       -2.37      2.37 o
 -20   1  11        0.29       -0.47      1.07 o
 -19   1  11        4.74        0.35      0.86 o
 -18   1  11      448.32      439.76     11.96 o
 -17   1  11        5.84        6.98      1.69 o
 -16   1  11      208.71      209.10      5.39 o
 -15   1  11       59.03       51.20      2.28 o
 -14   1  11       31.76       38.75      2.12 o
 -13   1  11        1.16        1.75      1.06 o
 -12   1  11      123.69      121.84      3.32 o
 -11   1  11        6.54        5.74      0.93 o
 -10   1  11      537.99      518.85      6.08 o
  -9   1  11       55.21       46.27      1.89 o
  -8   1  11        4.68        4.30      0.67 o
  -7   1  11       10.32       12.24      0.83 o
  -6   1  11       27.59       31.22      1.44 o
  -5   1  11        6.11        6.56      0.72 o
  -4   1  11       74.84       67.78      2.37 o
  -3   1  11        0.04        1.35      0.55 o
  -2   1  11       84.07       79.34      3.89 o
  -1   1  11       41.10       35.30      2.33 o
   0   1  11      786.76      773.03     12.79 o
   1   1  11        1.16        6.48      1.34 o
   2   1  11        1.37        3.73      1.54 o
   3   1  11        0.20       -0.04      0.62 o
   4   1  11        1.15        0.50      1.47 o
   5   1  11        3.88        5.96      2.33 o
   6   1  11      692.35      693.64     17.38 o
   7   1  11        0.70        1.11      1.05 o
   8   1  11      129.45      119.96      9.72 o
   9   1  11        0.20        0.77      2.30 o
  10   1  11       24.08       25.81      2.75 o
 -20   2  11      483.92      518.49     20.26 o
 -19   2  11      151.27       45.81     36.46 o
 -18   2  11      616.95      607.24     20.12 o
 -17   2  11      511.23      527.98      8.54 o
 -16   2  11       50.97       45.08      2.20 o
 -15   2  11       62.01       57.95      2.41 o
 -14   2  11      977.54      994.64     12.46 o
 -13   2  11      881.69      859.07     24.30 o
 -12   2  11      969.39      866.71     18.32 o
 -11   2  11     1078.95     1029.19     26.52 o
 -10   2  11      125.29      122.07      2.92 o
  -9   2  11      156.44      148.98      3.34 o
  -8   2  11       71.88       67.08      2.28 o
  -7   2  11      989.77      963.09      9.49 o
  -6   2  11      396.46      382.58      6.77 o
  -5   2  11      841.38      800.30     14.63 o
  -4   2  11      527.65      517.19      7.09 o
  -3   2  11      582.11      563.17     10.24 o
  -2   2  11       20.11       18.89      1.44 o
  -1   2  11      500.57      426.99     28.60 o
   0   2  11       20.20       22.70      2.15 o
   1   2  11      849.61      842.41     14.34 o
   2   2  11     1512.53     1429.34     17.61 o
   3   2  11      254.90      281.95      7.85 o
   4   2  11      329.10      355.41      9.74 o
   5   2  11      317.16      355.45     20.02 o
   6   2  11      181.42      177.11     12.00 o
   7   2  11      426.64      321.72     95.14 o
   8   2  11      566.93      556.58     63.72 o
   9   2  11       17.61       23.02      4.00 o
 -18   3  11      388.43      340.81     27.63 o
 -17   3  11        2.71        5.02      1.17 o
 -16   3  11        7.07        9.29      1.18 o
 -15   3  11      277.16      303.15      5.56 o
 -14   3  11      226.37      227.39      4.72 o
 -13   3  11      532.12      549.34     16.49 o
 -12   3  11      811.28      902.06     11.84 o
 -11   3  11       13.52       17.31      1.72 o
 -10   3  11      418.38      430.74      9.98 o
  -9   3  11      820.68      862.62     11.66 o
  -8   3  11      370.65      373.77      7.17 o
  -7   3  11      982.22      991.78     12.00 o
  -6   3  11     1228.75     1293.82     14.27 o
  -5   3  11      118.03      123.69      4.23 o
  -4   3  11      843.88      862.84     10.62 o
  -3   3  11     1032.02     1082.97     13.21 o
  -2   3  11       20.27       23.81      2.21 o
  -1   3  11      245.25      258.91      8.34 o
   0   3  11     1059.82     1067.92     22.55 o
   1   3  11      253.54      288.23      9.96 o
   2   3  11      251.24      285.56      9.67 o
   3   3  11      409.60      386.50     13.14 o
   4   3  11      293.90      310.46      9.45 o
   5   3  11        1.15        0.89      1.41 o
   6   3  11      334.20      325.05      7.49 o
   7   3  11       51.60       42.28      2.70 o
   8   3  11      109.11      111.88      7.83 o
 -16   4  11       23.61       19.89      2.93 o
 -15   4  11        4.67        2.75      1.08 o
 -14   4  11      116.02      114.23      3.64 o
 -13   4  11      100.65      120.37      3.54 o
 -12   4  11       42.90       40.75      2.26 o
 -11   4  11       12.86        9.32      1.15 o
 -10   4  11      371.41      373.47     11.61 o
  -9   4  11       20.85       22.58      1.99 o
  -8   4  11      557.78      563.88     10.67 o
  -7   4  11        0.18        1.05      0.94 o
  -6   4  11      372.62      392.29     12.02 o
  -5   4  11        0.16        1.89      1.05 o
  -4   4  11      669.41      698.57     15.70 o
  -3   4  11       87.73       93.60      3.76 o
  -2   4  11      498.99      507.08      8.27 o
  -1   4  11        0.05       -0.36      0.94 o
   0   4  11      242.29      246.65      6.53 o
   1   4  11        1.75        1.62      1.93 o
   2   4  11      207.80      208.08      7.52 o
   3   4  11      398.55      442.26     10.34 o
   4   4  11       97.28      102.99      4.76 o
   5   4  11        8.08        9.31      1.56 o
 -12   5  11      791.85      717.37     15.65 o
 -11   5  11      239.24      247.42      6.09 o
 -10   5  11      398.72      364.65     15.91 o
  -9   5  11       18.48       19.92      5.25 o
  -8   5  11       82.07       84.67      3.79 o
  -7   5  11      169.51      171.13      6.32 o
  -6   5  11     1249.06     1216.07     19.80 o
  -5   5  11        9.08       13.74      1.36 o
  -4   5  11      608.44      630.98      8.49 o
  -3   5  11        2.75        5.51      1.02 o
  -2   5  11       21.97       26.06      2.15 o
  -1   5  11      128.46      102.52      7.05 o
   0   5  11      515.18      515.56     11.23 o
   1   5  11        1.67        7.02      2.37 o
 -21   0  12      149.54      108.57     28.85 o
 -20   0  12        2.27        2.48      1.96 o
 -19   0  12       32.11       30.35      5.01 o
 -18   0  12        0.02       -0.04      2.23 o
 -17   0  12      106.45       95.24      6.72 o
 -16   0  12      601.50      733.79     20.63 o
 -15   0  12       44.36       33.01      2.56 o
 -14   0  12       41.48       40.11      2.78 o
 -13   0  12      225.82      221.65      7.31 o
 -12   0  12       31.46       34.05      2.45 o
 -11   0  12      265.01      250.20      8.02 o
 -10   0  12      267.04      317.35      6.16 o
  -9   0  12      272.66      276.11      5.82 o
  -8   0  12       79.68       66.32      2.61 o
  -7   0  12     2023.20     2128.28     18.81 o
  -6   0  12      333.06      354.37      7.91 o
  -5   0  12     1799.87     1797.82     42.83 o
  -4   0  12       46.43       36.22      2.78 o
  -3   0  12      117.69      121.80      7.72 o
  -2   0  12      333.92      374.31     19.47 o
  -1   0  12      251.44      218.78      8.68 o
   0   0  12       29.48       31.63      6.02 o
   1   0  12      147.99       81.62     14.93 o
   2   0  12       90.62       94.95      9.81 o
   3   0  12      140.75      124.26     11.29 o
   4   0  12      838.16      808.13     27.81 o
   5   0  12      109.98       93.37      9.46 o
   6   0  12        0.71        1.77      2.37 o
   7   0  12       11.15       12.25      3.30 o
   8   0  12        0.78        0.91      2.32 o
   9   0  12      142.01      121.74      7.28 o
 -21   1  12        5.50        2.99      1.91 o
 -20   1  12        0.87        1.22      0.93 o
 -19   1  12       81.66       63.33      6.61 o
 -18   1  12       73.08       75.74      4.73 o
 -17   1  12       92.35      100.81      4.94 o
 -16   1  12      148.89      149.90      6.01 o
 -15   1  12      923.83      901.22     21.49 o
 -14   1  12        5.58        3.85      0.95 o
 -13   1  12      162.38      180.85      5.06 o
 -12   1  12       28.86       27.16      1.65 o
 -11   1  12       30.38       31.44      1.74 o
 -10   1  12      448.41      464.14      5.98 o
  -9   1  12      593.88      606.35      6.41 o
  -8   1  12       77.98       86.30      2.30 o
  -7   1  12       15.18       14.47      1.27 o
  -6   1  12        3.26        2.07      0.71 o
  -5   1  12      162.98      142.19     10.15 o
  -4   1  12       52.77       50.24      2.52 o
  -3   1  12      865.14      724.88     68.18 o
  -2   1  12      514.03      531.07      8.77 o
  -1   1  12        3.07        1.48      1.26 o
   0   1  12       26.51       29.38      2.19 o
   1   1  12      392.12      306.86     61.11 o
   2   1  12        1.17        1.34      3.32 o
   3   1  12      825.18      751.50     18.85 o
   4   1  12      362.03      348.87     12.74 o
   5   1  12        8.43       11.48      2.72 o
   6   1  12       19.01       23.05      3.31 o
   7   1  12      176.00      177.42      6.98 o
   8   1  12        7.92        5.29      1.73 o
   9   1  12        1.38        0.48      0.93 o
 -20   2  12        0.37        0.35      2.69 o
 -19   2  12      118.87      129.27      6.12 o
 -18   2  12        6.42        4.28      1.36 o
 -17   2  12      136.09      134.07      3.62 o
 -16   2  12       22.15       20.47      1.63 o
 -15   2  12        1.68        2.82      1.11 o
 -14   2  12        7.53        7.27      1.50 o
 -13   2  12     1272.00     1229.99     24.90 o
 -12   2  12        0.27        0.72      1.00 o
 -11   2  12       90.33      105.87      3.87 o
 -10   2  12       14.87       12.75      1.15 o
  -9   2  12       16.38       11.78      1.24 o
  -8   2  12       30.86       33.39      1.66 o
  -7   2  12      665.16      666.63     16.94 o
  -6   2  12       11.41       14.22      1.30 o
  -5   2  12      515.45      519.30      7.30 o
  -4   2  12       53.76       49.83      2.61 o
  -3   2  12       86.73       72.72      3.24 o
  -2   2  12       30.01       31.41      2.35 o
  -1   2  12       73.36       86.51      3.69 o
   0   2  12        0.54       -0.56      0.86 o
   1   2  12      850.97      856.57     12.35 o
   2   2  12      127.70      128.83      4.42 o
   3   2  12       24.44       23.99      1.97 o
   4   2  12       22.44       23.42      2.38 o
   5   2  12       23.77       16.57      3.80 o
   6   2  12       37.00       32.38      4.39 o
   7   2  12       93.82      103.81      6.72 o
   8   2  12       22.84       27.36      3.89 o
 -18   3  12       86.83       69.81      7.68 o
 -17   3  12      370.75      351.44     22.45 o
 -16   3  12        3.42        4.14      0.92 o
 -15   3  12       54.52       55.84      2.42 o
 -14   3  12       14.37       15.86      1.46 o
 -13   3  12       27.53       25.82      2.25 o
 -12   3  12       94.55      105.04      3.90 o
 -11   3  12       61.67       77.49      3.34 o
 -10   3  12       14.44        8.74      1.31 o
  -9   3  12      121.68      122.28      4.12 o
  -8   3  12        1.39        2.21      0.86 o
  -7   3  12      525.01      556.50      9.48 o
  -6   3  12       15.59       18.76      2.00 o
  -5   3  12      474.24      502.09     10.91 o
  -4   3  12      127.88      122.26      4.11 o
  -3   3  12       45.72       46.56      2.98 o
  -2   3  12       20.32       20.15      2.80 o
  -1   3  12      164.62      181.19      5.82 o
   0   3  12       15.92       17.01      3.08 o
   1   3  12        0.91        1.80      1.66 o
   2   3  12       15.27       13.25      2.00 o
   3   3  12        0.27        0.60      1.20 o
   4   3  12       44.75       43.83      2.94 o
   5   3  12       84.05       83.14      4.57 o
   6   3  12       57.10       60.29      5.17 o
 -15   4  12      346.68      131.74     34.43 o
 -14   4  12       31.30       30.80      2.63 o
 -13   4  12       33.77       31.14      1.92 o
 -12   4  12       58.04       69.17      2.74 o
 -11   4  12      172.50      184.89      6.68 o
 -10   4  12        4.98        8.65      1.26 o
  -9   4  12      112.19      110.43      3.25 o
  -8   4  12      125.67      144.36      4.05 o
  -7   4  12        0.01       -0.98      0.98 o
  -6   4  12       26.41       36.80      2.05 o
  -5   4  12       77.14       74.11      3.02 o
  -4   4  12        5.77        9.79      1.81 o
  -3   4  12       26.18       26.43      2.48 o
  -2   4  12        3.66        2.52      1.24 o
  -1   4  12       24.49       22.62      2.88 o
   0   4  12       65.53       86.59      4.95 o
   1   4  12        7.44        3.42      1.66 o
   2   4  12        7.47        8.88      2.31 o
   3   4  12      109.77      134.24      5.12 o
   4   4  12       10.53       11.57      1.53 o
 -10   5  12      347.40      319.21     49.86 o
  -9   5  12       32.89       27.86      5.55 o
  -8   5  12      101.38       95.30      7.98 o
  -7   5  12        1.04        0.20      1.04 o
  -6   5  12       59.52       38.78     20.00 o
  -5   5  12       41.36       29.05      7.74 o
  -4   5  12       63.70       59.03      2.97 o
  -3   5  12      104.27      105.79      4.99 o
  -2   5  12      171.02      175.09      6.20 o
  -1   5  12       46.48       61.97      5.43 o
 -20   1  13        3.66       -1.37      6.82 o
 -19   1  13        0.31        1.36      1.34 o
 -18   1  13       22.80       24.62      2.00 o
 -17   1  13      193.25      195.67      6.61 o
 -16   1  13       60.35       58.79      2.91 o
 -15   1  13       40.19       39.13      2.16 o
 -14   1  13      532.23      577.13     10.69 o
 -13   1  13        3.64        5.45      1.08 o
 -12   1  13     1005.26     1022.28     15.22 o
 -11   1  13      322.84      331.82      5.60 o
 -10   1  13      438.57      429.87      5.94 o
  -9   1  13      401.38      395.92      5.04 o
  -8   1  13     1552.53     1439.30     39.77 o
  -7   1  13       13.47       15.90      1.14 o
  -6   1  13     3073.56     2997.81     47.15 o
  -5   1  13        0.02        3.35      0.82 o
  -4   1  13      551.66      524.39     15.89 o
  -3   1  13      628.31      615.54      9.24 o
  -2   1  13      486.56      462.45      9.26 o
  -1   1  13      109.69      123.74      5.11 o
   0   1  13      946.39     1019.14     24.93 o
   1   1  13       43.62       40.76      3.94 o
   2   1  13      135.57      141.35      7.03 o
   3   1  13       98.70       84.85      5.42 o
   4   1  13       44.65       46.16      3.97 o
   5   1  13      207.23      211.09     10.15 o
   6   1  13        8.81        8.34      1.46 o
   7   1  13        0.62        0.69      1.40 o
 -19   2  13       59.57       53.89      3.86 o
 -18   2  13      122.63      118.76      6.23 o
 -17   2  13      508.70      539.19     24.30 o
 -16   2  13       21.00       22.26      1.67 o
 -15   2  13       49.75       48.61      2.55 o
 -14   2  13       35.18       29.19      2.08 o
 -13   2  13      321.44      306.43      7.57 o
 -12   2  13      232.00      204.75      5.39 o
 -11   2  13      433.05      443.74     11.94 o
 -10   2  13      150.50      169.19      4.61 o
  -9   2  13      113.60      113.87      3.77 o
  -8   2  13        1.09        1.18      1.02 o
  -7   2  13      949.76      934.13     11.11 o
  -6   2  13      107.79      103.50      3.47 o
  -5   2  13      641.49      634.06     11.74 o
  -4   2  13        6.63        8.46      1.16 o
  -3   2  13      148.50      162.50      4.93 o
  -2   2  13      636.51      661.60     15.48 o
  -1   2  13      427.04      439.70      8.12 o
   0   2  13      410.54      395.04      7.70 o
   1   2  13      420.55      418.07      7.76 o
   2   2  13        5.67        9.66      1.54 o
   3   2  13      408.72      410.82     12.98 o
   4   2  13      328.80      318.95     11.63 o
   5   2  13       75.42       77.20      5.54 o
   6   2  13       47.97       46.47      4.80 o
   7   2  13       48.33       41.13      4.16 o
 -18   3  13        0.46        0.57      1.47 o
 -17   3  13      418.88      290.99     45.21 o
 -16   3  13      316.46      292.27     18.47 o
 -15   3  13     1088.42     1141.35     41.55 o
 -14   3  13      105.00      121.17      4.30 o
 -13   3  13      129.49      127.08      5.97 o
 -12   3  13      477.65      451.02      7.98 o
 -11   3  13     1217.65     1337.83     15.33 o
 -10   3  13      584.51      581.37     10.25 o
  -9   3  13     2384.83     2528.87     52.61 o
  -8   3  13      473.88      485.27      8.10 o
  -7   3  13       33.93       31.57      2.62 o
  -6   3  13     1191.15     1203.97     18.21 o
  -5   3  13      558.87      590.75      9.89 o
  -4   3  13       14.96       19.74      2.23 o
  -3   3  13     2677.75     2789.20     34.90 o
  -2   3  13      820.75      804.76     19.22 o
  -1   3  13      153.25      163.84      7.08 o
   0   3  13      204.71      187.60      9.09 o
   1   3  13      181.72      182.51      7.02 o
   2   3  13        1.01        4.56      1.33 o
   3   3  13     1339.25     1274.83     83.26 o
   4   3  13      229.91      213.80     17.67 o
   5   3  13      307.55      364.72     14.77 o
 -15   4  13       11.99       15.51      2.68 o
 -14   4  13      322.09      339.03      7.34 o
 -13   4  13        1.90        2.41      0.77 o
 -12   4  13       14.16       14.05      1.55 o
 -11   4  13       61.65       63.31      3.82 o
 -10   4  13      126.12      144.96      5.19 o
  -9   4  13       57.05       57.37      2.51 o
  -8   4  13       13.56       12.25      1.53 o
  -7   4  13       15.58       14.44      1.60 o
  -6   4  13        0.05        0.91      0.91 o
  -5   4  13        7.03        8.52      1.50 o
  -4   4  13        7.50        9.27      1.89 o
  -3   4  13       57.96       55.83      3.12 o
  -2   4  13      198.69      218.15      7.38 o
  -1   4  13       75.25       89.82      4.73 o
   0   4  13       58.47       62.20      3.85 o
   1   4  13        0.82       -0.22      2.45 o
   2   4  13      606.24      662.61     12.74 o
 -20   0  14       40.60       36.72      4.62 o
 -19   0  14        9.29       10.66      3.08 o
 -18   0  14       17.13       12.04      3.71 o
 -17   0  14      104.42      108.73      9.90 o
 -16   0  14      108.94       99.16      5.15 o
 -15   0  14        4.35        3.37      1.45 o
 -14   0  14       59.90       60.02      3.78 o
 -13   0  14       61.24       59.30      4.45 o
 -12   0  14      616.62      634.00     21.39 o
 -11   0  14     1078.77     1034.37     18.88 o
 -10   0  14      226.33      229.91      6.21 o
  -9   0  14     2628.14     2666.20     25.35 o
  -8   0  14      194.42      206.34      4.89 o
  -7   0  14        6.89        8.59      1.54 o
  -6   0  14      383.18      431.21      8.91 o
  -5   0  14     2655.18     2675.42     25.47 o
  -4   0  14       40.34       44.78      4.23 o
  -3   0  14      612.48      582.79     14.62 o
  -2   0  14      311.28      291.43     17.18 o
  -1   0  14      159.50      133.53     11.91 o
   0   0  14        0.12        1.41      2.29 o
   1   0  14        0.40       -0.43      3.58 o
   2   0  14       85.74       78.85      9.02 o
   3   0  14      289.49      277.42     15.45 o
   4   0  14        2.09       -2.59      2.59 o
   5   0  14        0.19        0.43      1.75 o
   6   0  14        0.75        1.05      5.50 o
 -20   1  14       16.43       18.85      3.65 o
 -19   1  14       23.57       22.59      1.97 o
 -18   1  14        5.25        4.59      0.89 o
 -17   1  14      603.99      586.59     33.84 o
 -16   1  14      160.12      151.07      4.81 o
 -15   1  14      169.09      170.54      4.83 o
 -14   1  14       82.85       83.96      2.90 o
 -13   1  14     1416.81     1433.81     35.25 o
 -12   1  14       19.89       20.03      2.13 o
 -11   1  14     2480.70     2433.10     29.18 o
 -10   1  14     1398.76     1387.03     12.87 o
  -9   1  14      288.72      283.71      5.58 o
  -8   1  14        0.03        1.16      0.75 o
  -7   1  14     4399.25     4342.98     83.85 o
  -6   1  14       60.02       69.15      2.74 o
  -5   1  14      412.29      389.29      8.18 o
  -4   1  14     1289.13     1293.59     16.06 o
  -3   1  14     2391.86     2310.59     19.28 o
  -2   1  14        1.80        4.36      1.53 o
  -1   1  14     1305.29     1240.08     24.51 o
   0   1  14        0.03        2.60      2.03 o
   1   1  14       31.03       30.67      3.46 o
   2   1  14      241.17      240.73      8.63 o
   3   1  14      437.06      435.63     16.97 o
   4   1  14       56.18       53.38      3.31 o
   5   1  14       33.51       33.78      3.03 o
   6   1  14        1.73        2.92      1.32 o
 -18   2  14       35.03       39.42      3.07 o
 -17   2  14      704.12      667.61     57.23 o
 -16   2  14       37.57       32.53      1.85 o
 -15   2  14      104.73      121.62      3.98 o
 -14   2  14      112.72      118.64      3.70 o
 -13   2  14      184.66      189.43      5.88 o
 -12   2  14       18.89       21.25      2.25 o
 -11   2  14      323.45      376.63      7.32 o
 -10   2  14       31.40       28.53      2.28 o
  -9   2  14       71.41       72.70      3.09 o
  -8   2  14       50.40       54.55      2.77 o
  -7   2  14       21.53       22.76      1.66 o
  -6   2  14       57.46       53.35      2.64 o
  -5   2  14        7.80        5.00      1.28 o
  -4   2  14       19.77       24.35      2.10 o
  -3   2  14      721.16      768.47     12.92 o
  -2   2  14        4.22        9.21      1.58 o
  -1   2  14      628.65      687.12     13.72 o
   0   2  14       81.78       90.86      4.03 o
   1   2  14      184.26      225.50      5.93 o
   2   2  14        4.32        6.13      1.59 o
   3   2  14      564.03      583.48     29.68 o
   4   2  14        0.73        2.48      1.70 o
   5   2  14       26.36       22.67      2.76 o
 -17   3  14      143.39      160.87      8.16 o
 -16   3  14       28.79       27.20      3.73 o
 -15   3  14       65.38       75.61      3.59 o
 -14   3  14       14.39       14.20      1.66 o
 -13   3  14        0.06        1.29      1.36 o
 -12   3  14      128.44      134.58      4.71 o
 -11   3  14        9.79       12.16      1.78 o
 -10   3  14       10.49       13.88      1.64 o
  -9   3  14       18.65       15.48      1.73 o
  -8   3  14       67.73       70.95      3.17 o
  -7   3  14      240.11      240.13      7.33 o
  -6   3  14      223.68      252.73      6.36 o
  -5   3  14       61.71       66.87      3.38 o
  -4   3  14        0.33        2.25      1.50 o
  -3   3  14       60.69       77.84      4.26 o
  -2   3  14       75.60       62.22      3.74 o
  -1   3  14      104.76      144.56      7.96 o
   0   3  14      371.24      442.03     10.17 o
   1   3  14        8.37       11.03      1.98 o
   2   3  14        7.47        7.64      1.29 o
   3   3  14      115.98      135.50      9.58 o
 -14   4  14        1.97        1.71      2.26 o
 -13   4  14       83.53      103.76      4.13 o
 -12   4  14       25.16       29.41      2.53 o
 -11   4  14       14.75       16.40      1.95 o
 -10   4  14       49.35       30.71     10.95 o
  -9   4  14       11.05       14.69      3.20 o
  -8   4  14        4.44        3.03      1.04 o
  -7   4  14       39.31       35.68      2.14 o
  -6   4  14        2.00        2.58      0.89 o
  -5   4  14       83.12       95.99      7.13 o
  -4   4  14        4.68        7.97      1.83 o
  -3   4  14       29.50       27.25      3.16 o
  -2   4  14        5.57        6.18      1.64 o
  -1   4  14      473.07      573.41     12.41 o
   0   4  14        1.83        1.99      2.02 o
 -19   1  15        0.16        0.62      0.81 o
 -18   1  15      172.19      182.74      6.39 o
 -17   1  15        1.29        0.51      0.89 o
 -16   1  15      157.20      154.29      5.83 o
 -15   1  15       11.83       10.97      1.26 o
 -14   1  15       43.18       48.74      2.33 o
 -13   1  15        2.10        1.13      0.99 o
 -12   1  15       20.40       14.72      1.53 o
 -11   1  15      286.64      288.32      8.18 o
 -10   1  15      177.94      171.99      4.70 o
  -9   1  15        3.22        3.77      1.43 o
  -8   1  15      441.97      438.84      6.88 o
  -7   1  15       22.65       21.11      1.49 o
  -6   1  15      177.77      172.44      4.68 o
  -5   1  15      166.17      159.88      6.81 o
  -4   1  15        8.40       12.63      1.69 o
  -3   1  15       26.88       27.34      2.82 o
  -2   1  15       82.61       74.41      4.49 o
  -1   1  15       41.23       43.12      3.55 o
   0   1  15        0.40        0.55      1.67 o
   1   1  15        8.97        8.26      1.78 o
   2   1  15      110.25      116.54      6.23 o
   3   1  15        1.35        2.21      0.97 o
   4   1  15       62.67       63.42      3.47 o
 -18   2  15        0.11        1.42      0.67 o
 -17   2  15      220.17      151.41     36.32 o
 -16   2  15      113.87      102.31      5.64 o
 -15   2  15       15.00       14.54      1.46 o
 -14   2  15      322.57      272.69     14.46 o
 -13   2  15     1798.96     1914.83     38.22 o
 -12   2  15        3.46        5.02      1.57 o
 -11   2  15      211.33      206.86      5.91 o
 -10   2  15      528.53      535.50      8.62 o
  -9   2  15      284.38      295.08      6.43 o
  -8   2  15       35.71       33.77      2.23 o
  -7   2  15      894.08      903.75     12.04 o
  -6   2  15      118.70      110.56      4.03 o
  -5   2  15       32.21       34.58      2.70 o
  -4   2  15      464.96      449.34     11.84 o
  -3   2  15      755.62      775.74     14.26 o
  -2   2  15       41.55       30.88      2.53 o
  -1   2  15      494.89      527.20      8.95 o
   0   2  15      170.81      162.81      4.79 o
   1   2  15       16.82       14.24      1.84 o
   2   2  15      113.75       92.01      4.67 o
   3   2  15      299.43      258.04      8.63 o
 -16   3  15        5.53        5.25      1.32 o
 -15   3  15      243.71      269.32      6.88 o
 -14   3  15       40.06       39.51      2.27 o
 -13   3  15       96.61      105.29      5.42 o
 -12   3  15      120.35       94.37      4.87 o
 -11   3  15      238.62      224.79      7.03 o
 -10   3  15        6.19        5.54      1.14 o
  -9   3  15      695.92      736.89     10.09 o
  -8   3  15      336.50      313.23      6.05 o
  -7   3  15        4.62        5.88      1.39 o
  -6   3  15      106.96      100.65      6.96 o
  -5   3  15      528.31      568.36     15.08 o
  -4   3  15       94.60       87.01      4.11 o
  -3   3  15      474.72      493.32     16.28 o
  -2   3  15       95.31       80.68      4.47 o
  -1   3  15        1.22        1.45      1.27 o
   0   3  15       29.11       24.21      4.73 o
   1   3  15      649.50      604.53     19.46 o
 -12   4  15      325.95      368.24     12.02 o
 -11   4  15        2.35        0.29      1.08 o
 -10   4  15      657.20      612.03     12.22 o
  -9   4  15       45.62       40.77      2.70 o
  -8   4  15       72.33       57.03      3.05 o
  -7   4  15      125.00       83.29      6.90 o
  -6   4  15      479.55      434.67    111.30 o
  -5   4  15        9.84        8.10      1.85 o
  -4   4  15      576.80      506.14     66.89 o
  -3   4  15        9.27       10.70      2.06 o
 -19   0  16        2.08        5.14      2.09 o
 -18   0  16      167.67      166.05      9.64 o
 -17   0  16       26.70       20.97      2.98 o
 -16   0  16       79.16       77.45      5.41 o
 -15   0  16       24.65       23.87      4.51 o
 -14   0  16      718.55      707.50     13.84 o
 -13   0  16       10.70       11.36      1.89 o
 -12   0  16      761.79      709.12     10.97 o
 -11   0  16     2785.58     2650.17     46.36 o
 -10   0  16      181.02      197.46      7.65 o
  -9   0  16      120.82      120.68      5.18 o
  -8   0  16     1285.59     1262.05     39.74 o
  -7   0  16       40.30       40.23      3.18 o
  -6   0  16      553.37      564.26     12.21 o
  -5   0  16     2668.89     2797.03     44.61 o
  -4   0  16      265.25      276.41     11.12 o
  -3   0  16        9.27       13.07      2.54 o
  -2   0  16      591.67      606.46     15.45 o
  -1   0  16        0.80       -0.84      2.00 o
   0   0  16        0.18        0.23      2.99 o
   1   0  16       23.26       21.90      4.87 o
   2   0  16        5.29        5.42      2.01 o
   3   0  16        0.20        2.17      1.33 o
 -18   1  16      385.84      352.35      9.54 o
 -17   1  16        0.00        0.91      0.71 o
 -16   1  16      140.77       99.01     16.31 o
 -15   1  16      429.90      393.90     18.16 o
 -14   1  16      267.91      276.11      6.19 o
 -13   1  16       49.93       45.39      2.58 o
 -12   1  16      403.23      400.40      8.24 o
 -11   1  16        7.82        7.26      1.50 o
 -10   1  16      310.90      329.32      6.82 o
  -9   1  16       10.75       11.98      1.73 o
  -8   1  16       30.20       24.95      1.78 o
  -7   1  16        2.48        1.77      1.12 o
  -6   1  16      294.79      321.45      6.38 o
  -5   1  16      172.57      185.65      6.43 o
  -4   1  16      480.37      515.66     12.01 o
  -3   1  16       18.17       17.83      3.29 o
  -2   1  16      542.33      548.29     11.50 o
  -1   1  16      467.68      492.41     17.41 o
   0   1  16       80.65       84.85      4.89 o
   1   1  16       44.89       48.54      3.60 o
   2   1  16      387.13      437.03     11.59 o
   3   1  16      159.95      194.89      9.69 o
 -17   2  16      197.75      180.22     35.17 o
 -16   2  16      152.83      136.57      5.91 o
 -15   2  16      500.01      386.04     15.80 o
 -14   2  16       59.36       58.52      2.89 o
 -13   2  16       27.97       30.48      1.98 o
 -12   2  16      383.27      374.25      9.34 o
 -11   2  16     1007.05      998.59     14.59 o
 -10   2  16       19.33       21.44      2.08 o
  -9   2  16      202.82      194.00      5.39 o
  -8   2  16      146.61      151.09      5.45 o
  -7   2  16      131.72      129.50      5.29 o
  -6   2  16       32.14       30.69      2.83 o
  -5   2  16     1172.79     1126.46     23.30 o
  -4   2  16       25.41       24.59      2.00 o
  -3   2  16       77.34       81.68      6.25 o
  -2   2  16      207.95      193.30     17.08 o
  -1   2  16      180.22      138.05     22.27 o
   0   2  16       25.10       20.29      2.46 o
   1   2  16      213.91       86.27     23.77 o
 -15   3  16       25.29       27.35      3.68 o
 -14   3  16       34.56       34.38      2.17 o
 -13   3  16      145.97      134.46      6.94 o
 -12   3  16        5.52        5.52      1.34 o
 -11   3  16        2.25        3.44      0.97 o
 -10   3  16        9.95        8.31      1.04 o
  -9   3  16      200.16      210.53      6.59 o
  -8   3  16        3.83        3.47      1.25 o
  -7   3  16      444.12      453.23     18.94 o
  -6   3  16        2.50        4.06      1.23 o
  -5   3  16        7.92       10.81      1.59 o
  -4   3  16        1.33       -1.06      1.06 o
  -3   3  16        6.89        3.09      0.94 o
  -2   3  16       28.35       32.76      2.94 o
  -1   3  16        0.01       -1.55      1.55 o
 -17   1  17       13.95       11.95      1.61 o
 -16   1  17        0.18        0.55      1.84 o
 -15   1  17        7.74        2.61      1.97 o
 -14   1  17      142.55      126.65     12.47 o
 -13   1  17        4.64        3.23      1.32 o
 -12   1  17        3.61        4.08      1.33 o
 -11   1  17        0.84        2.95      1.20 o
 -10   1  17       81.78       84.42      3.77 o
  -9   1  17       13.11       11.63      1.84 o
  -8   1  17      136.79      152.51      5.00 o
  -7   1  17        0.00        0.70      0.89 o
  -6   1  17       96.16       98.78      3.39 o
  -5   1  17        1.14        3.08      0.99 o
  -4   1  17       30.46       31.89      2.21 o
  -3   1  17        0.81       -0.52      1.00 o
  -2   1  17       43.85       57.24      3.07 o
  -1   1  17       50.67       53.29      2.78 o
   0   1  17        6.52        7.83      1.24 o
   1   1  17       31.92       34.80      4.96 o
 -16   2  17       22.22       18.54      3.18 o
 -15   2  17      243.56      204.55     34.54 o
 -14   2  17       85.42       47.38     12.49 o
 -13   2  17        0.55        1.33      1.21 o
 -12   2  17       24.84       19.91      1.87 o
 -11   2  17       18.47       14.89      1.41 o
 -10   2  17       69.29       80.12      3.77 o
  -9   2  17      349.00      395.06     10.67 o
  -8   2  17        2.22        1.37      1.51 o
  -7   2  17      284.06      295.83     10.66 o
  -6   2  17       15.34       10.42      2.02 o
  -5   2  17      146.82      157.74      6.13 o
  -4   2  17       21.36       21.09      2.47 o
  -3   2  17      112.95      112.94      4.79 o
  -2   2  17      259.63      248.40     10.22 o
  -1   2  17      471.01      498.55     15.28 o
 -12   3  17       31.81       43.82      2.74 o
 -11   3  17      118.92      108.09      4.98 o
 -10   3  17        0.13        1.48      0.95 o
  -9   3  17        3.26        2.57      0.88 o
  -8   3  17        0.49        1.66      2.04 o
  -7   3  17       45.05       43.56      3.58 o
  -6   3  17        7.03        6.63      1.39 o
  -5   3  17       29.99       27.50      2.65 o
  -4   3  17        7.43        9.43      1.96 o
 -16   0  18        1.98       -1.12      1.12 o
 -15   0  18        6.44        6.82      1.80 o
 -14   0  18      186.34      151.24     18.98 o
 -13   0  18      108.37       90.19      9.93 o
 -12   0  18        0.00        1.09      1.25 o
 -11   0  18        1.61        1.34      1.43 o
 -10   0  18        1.52        1.57      1.96 o
  -9   0  18        0.82       -0.16      3.51 o
  -8   0  18       85.75       84.58      5.90 o
  -7   0  18        5.96        8.84      1.84 o
  -6   0  18        0.67        1.10      1.73 o
  -5   0  18      119.37      125.48      9.72 o
  -4   0  18       49.45       31.56      5.89 o
  -3   0  18       59.57       64.50      4.93 o
  -2   0  18      133.19      143.24     20.31 o
  -1   0  18       21.46       22.07      2.72 o
 -16   1  18      426.83      407.56     10.68 o
 -15   1  18       16.28       13.68      2.70 o
 -14   1  18        0.24        0.17      1.20 o
 -13   1  18       18.33       16.29      1.72 o
 -12   1  18       61.60       49.59      3.31 o
 -11   1  18        2.12        1.69      1.61 o
 -10   1  18      250.80      242.79      8.90 o
  -9   1  18       37.00       46.09      3.53 o
  -8   1  18      136.43      123.55      5.91 o
  -7   1  18        0.22       -0.81      0.81 o
  -6   1  18       43.62       36.62      6.18 o
  -5   1  18       10.51        8.80      1.44 o
  -4   1  18       52.14       50.20      3.50 o
  -3   1  18       43.35       43.18      3.04 o
  -2   1  18      427.71      445.26     19.80 o
 -13   2  18      197.18      153.03      6.17 o
 -12   2  18        2.28        2.15      1.44 o
 -11   2  18      323.01      283.67      6.87 o
 -10   2  18      178.90      191.80     13.04 o
  -9   2  18        1.62        1.96      1.34 o
  -8   2  18      691.83      759.72     14.31 o
  -7   2  18      362.99      402.39     10.28 o
  -6   2  18       14.51       12.18      1.84 o
  -5   2  18      217.60      268.51      8.88 o
  -4   2  18       50.20       54.84      4.01 o
 -13   1  19      457.91      441.73     14.65 o
 -12   1  19       37.78       38.70      4.58 o
 -11   1  19      505.18      292.79     54.94 o
 -10   1  19       64.66       52.33      4.97 o
  -9   1  19       22.37       20.63      2.74 o
  -8   1  19        0.13        2.49      1.58 o
  -7   1  19      568.18      658.38     63.38 o
  -6   1  19        3.96        3.53      1.53 o
 
